# Supplementary material for: Evaluating the effects of red imported fire ants (Solenopsis invicta) on juvenile Houston Toads (Bufo [=Anaxyrus] houstonensis) in Colorado County, TX
Source: PeerJ. 2020 Feb 10;8:e8480. doi: 10.7717/peerj.8480 (PMC7017801; doi:10.7717/peerj.8480)
Supplement: File S1 — These raw data were used to compare RIFA counts among chemically treated and untreated sites. [file peerj-08-8480-s001.csv]

Pasture_ID	Treatment	Week	RIFA
DUNCAN	NON	0	0
DUNCAN	NON	0	25
DUNCAN	NON	0	31
DUNCAN	NON	0	4
DUNCAN	NON	0	2
DUNCAN	NON	0	0
SANDY_RIVER	NON	0	20
SANDY_RIVER	NON	0	0
SANDY_RIVER	NON	0	2
SANDY_RIVER	NON	0	44
SANDY_RIVER	NON	0	23
SANDY_RIVER	NON	0	1
EAST_REICHARDT	TRT	0	0
EAST_REICHARDT	TRT	0	10
EAST_REICHARDT	TRT	0	0
EAST_REICHARDT	TRT	0	1
EAST_REICHARDT	TRT	0	2
PRAUSE	TRT	0	12
PRAUSE	TRT	0	0
PRAUSE	TRT	0	0
PRAUSE	TRT	0	1
PRAUSE	TRT	0	1
PRAUSE	TRT	0	0
DUNCAN	NON	2	0
DUNCAN	NON	2	3
DUNCAN	NON	2	16
DUNCAN	NON	2	21
DUNCAN	NON	2	4
DUNCAN	NON	2	8
SANDY_RIVER	NON	2	8
SANDY_RIVER	NON	2	0
SANDY_RIVER	NON	2	0
SANDY_RIVER	NON	2	10
SANDY_RIVER	NON	2	17
SANDY_RIVER	NON	2	10
EAST_REICHARDT	TRT	2	7
EAST_REICHARDT	TRT	2	1
EAST_REICHARDT	TRT	2	1
EAST_REICHARDT	TRT	2	2
EAST_REICHARDT	TRT	2	1
EAST_REICHARDT	TRT	2	2
PRAUSE	TRT	2	0
PRAUSE	TRT	2	1
PRAUSE	TRT	2	0
PRAUSE	TRT	2	0
PRAUSE	TRT	2	4
PRAUSE	TRT	2	0
DUNCAN	NON	4	0
DUNCAN	NON	4	0
DUNCAN	NON	4	6
DUNCAN	NON	4	8
DUNCAN	NON	4	7
DUNCAN	NON	4	0
DUNCAN	NON	4	0
SANDY_RIVER	NON	4	3
SANDY_RIVER	NON	4	6
SANDY_RIVER	NON	4	0
SANDY_RIVER	NON	4	0
SANDY_RIVER	NON	4	3
SANDY_RIVER	NON	4	0
EAST_REICHARDT	TRT	4	3
EAST_REICHARDT	TRT	4	0
EAST_REICHARDT	TRT	4	0
EAST_REICHARDT	TRT	4	0
EAST_REICHARDT	TRT	4	0
EAST_REICHARDT	TRT	4	0
EAST_REICHARDT	TRT	4	0
PRAUSE	TRT	4	0
PRAUSE	TRT	4	0
PRAUSE	TRT	4	0
PRAUSE	TRT	4	0
PRAUSE	TRT	4	0
PRAUSE	TRT	4	0
DUNCAN	NON	6	0
DUNCAN	NON	6	0
DUNCAN	NON	6	1
DUNCAN	NON	6	1
DUNCAN	NON	6	77
DUNCAN	NON	6	3
SANDY_RIVER	NON	6	43
SANDY_RIVER	NON	6	1
SANDY_RIVER	NON	6	0
SANDY_RIVER	NON	6	15
SANDY_RIVER	NON	6	0
SANDY_RIVER	NON	6	2
EAST_REICHARDT	TRT	6	0
EAST_REICHARDT	TRT	6	0
EAST_REICHARDT	TRT	6	1
EAST_REICHARDT	TRT	6	10
EAST_REICHARDT	TRT	6	1
EAST_REICHARDT	TRT	6	1
PRAUSE	TRT	6	0
PRAUSE	TRT	6	0
PRAUSE	TRT	6	0
PRAUSE	TRT	6	3
PRAUSE	TRT	6	0
PRAUSE	TRT	6	0
DUNCAN	NON	8	7
DUNCAN	NON	8	28
DUNCAN	NON	8	0
DUNCAN	NON	8	0
DUNCAN	NON	8	0
DUNCAN	NON	8	2
DUNCAN	NON	8	2
SANDY_RIVER	NON	8	1
SANDY_RIVER	NON	8	0
SANDY_RIVER	NON	8	0
SANDY_RIVER	NON	8	1
EAST_REICHARDT	TRT	8	0
EAST_REICHARDT	TRT	8	0
EAST_REICHARDT	TRT	8	0
EAST_REICHARDT	TRT	8	0
EAST_REICHARDT	TRT	8	0
EAST_REICHARDT	TRT	8	0
PRAUSE	TRT	8	0
PRAUSE	TRT	8	0
PRAUSE	TRT	8	0
PRAUSE	TRT	8	0
SANDY_RIVER	NON	8	0
SANDY_RIVER	NON	8	0
SANDY_RIVER	NON	8	1
DUNCAN	NON	10	0
DUNCAN	NON	10	0
DUNCAN	NON	10	0
DUNCAN	NON	10	0
DUNCAN	NON	10	1
DUNCAN	NON	10	0
SANDY_RIVER	NON	10	5
SANDY_RIVER	NON	10	0
SANDY_RIVER	NON	10	3
SANDY_RIVER	NON	10	0
SANDY_RIVER	NON	10	3
PRAUSE	TRT	10	0
EAST_REICHARDT	TRT	10	0
EAST_REICHARDT	TRT	10	0
EAST_REICHARDT	TRT	10	1
EAST_REICHARDT	TRT	10	0
EAST_REICHARDT	TRT	10	0
EAST_REICHARDT	TRT	10	0
PRAUSE	TRT	10	0
PRAUSE	TRT	10	0
PRAUSE	TRT	10	0
PRAUSE	TRT	10	0
PRAUSE	TRT	10	0
DUNCAN	NON	12	0
DUNCAN	NON	12	0
DUNCAN	NON	12	3
DUNCAN	NON	12	5
DUNCAN	NON	12	1
DUNCAN	NON	12	0
SANDY_RIVER	NON	12	4
SANDY_RIVER	NON	12	0
SANDY_RIVER	NON	12	0
SANDY_RIVER	NON	12	0
SANDY_RIVER	NON	12	0
SANDY_RIVER	NON	12	47
SANDY_RIVER	NON	12	11
EAST_REICHARDT	TRT	12	0
EAST_REICHARDT	TRT	12	0
EAST_REICHARDT	TRT	12	0
EAST_REICHARDT	TRT	12	0
EAST_REICHARDT	TRT	12	0
EAST_REICHARDT	TRT	12	0
EAST_REICHARDT	TRT	12	0
PRAUSE	TRT	12	0
PRAUSE	TRT	12	0
PRAUSE	TRT	12	0
PRAUSE	TRT	12	0
PRAUSE	TRT	12	0
PRAUSE	TRT	12	0
SANDY_RIVER	NON	14	3
SANDY_RIVER	NON	14	0
SANDY_RIVER	NON	14	5
SANDY_RIVER	NON	14	3
SANDY_RIVER	NON	14	4
DUNCAN	NON	14	4
DUNCAN	NON	14	2
DUNCAN	NON	14	2
DUNCAN	NON	14	1
DUNCAN	NON	14	0
DUNCAN	NON	14	4
SANDY_RIVER	NON	14	5
PRAUSE	TRT	14	0
PRAUSE	TRT	14	0
PRAUSE	TRT	14	0
PRAUSE	TRT	14	0
EAST_REICHARDT	TRT	14	0
EAST_REICHARDT	TRT	14	0
EAST_REICHARDT	TRT	14	0
EAST_REICHARDT	TRT	14	0
EAST_REICHARDT	TRT	14	0
EAST_REICHARDT	TRT	14	0
PRAUSE	TRT	14	0
PRAUSE	TRT	14	0
