# Supplementary material for: Evaluating the effects of red imported fire ants (Solenopsis invicta) on juvenile Houston Toads (Bufo [=Anaxyrus] houstonensis) in Colorado County, TX
Source: PeerJ. 2020 Feb 10;8:e8480. doi: 10.7717/peerj.8480 (PMC7017801; doi:10.7717/peerj.8480)
Supplement: File S2 [file peerj-08-8480-s002.r]

setwd("C:/Users/shash/Desktop/PeerJ/PeerJ_Materials/RawData_RScript/")
rifa=read.csv("Supp File 1.csv")
str(rifa)
library(glmmADMB)

ant2=glmmadmb(RIFA~Treatment*Week+(1|Pasture_ID),family="poisson",data=rifa)
ant3=glmmadmb(RIFA~Treatment*Week+(Week|Pasture_ID),family="poisson",data=rifa)
library(MuMIn)
AICc(ant2,ant3)

ant4=glmmadmb(RIFA~Treatment*Week+(1|Pasture_ID),family="poisson",data=rifa)
ant5=glmmadmb(RIFA~Treatment*Week+(1|Pasture_ID),family="nbinom1",data=rifa)
ant6=glmmadmb(RIFA~Treatment*Week+(1|Pasture_ID),family="nbinom2",data=rifa)
ant7=glmmadmb(RIFA~Treatment*Week+(1|Pasture_ID),family="poisson",zeroInflation=TRUE,data=rifa)
ant8=glmmadmb(RIFA~Treatment*Week+(1|Pasture_ID),family="nbinom1",zeroInflation=TRUE,data=rifa)
ant9=glmmadmb(RIFA~Treatment*Week+(1|Pasture_ID),family="nbinom2",zeroInflation=TRUE,data=rifa)
AICc(ant4,ant5,ant6,ant7,ant8,ant9)

ant10=glmmadmb(RIFA~Treatment+Week+(1|Pasture_ID),family="nbinom2",data=rifa)
ant11=glmmadmb(RIFA~Treatment+(1|Pasture_ID),family="nbinom2",data=rifa)
ant12=glmmadmb(RIFA~Week+(1|Pasture_ID),family="nbinom2",data=rifa)
AICc(ant6,ant10,ant11,ant12)

summary(ant6)


all=read.csv("Supp File 11.csv")
setwd("C:/Users/shash/Desktop/PeerJ/PeerJ_Materials/Figures/")
str(all)
library(dplyr)
df2 <- all %>% 
  group_by(Category,Treatment) %>%   
  summarise(mean_num = mean(Number),  # calculates the mean of each group
            sd_num = sd(Number), # calculates the standard deviation of each group
            n_cat = n(),  # calculates the sample size per group
            SE_num = sd(Number)/sqrt(n())) # calculates the standard error of each group
upper=((df2$mean_num)+(df2$SE_num))
lower=((df2$mean_num)-(df2$SE_num))
df2$Upper=upper
df2$Lower=lower
df2$Mean=df2$mean_num
png("Fig3.png",width=3000,height=3000,units="px",res=300)
library(ggplot2)
library(wesanderson)
ggplot(df2, aes(Category,Mean,fill = Treatment))+geom_bar(position = "dodge",width=0.5,stat="identity")+geom_errorbar(aes(ymin=lower,ymax=upper),width=0.2,position=position_dodge(0.5))+scale_fill_manual(values=wes_palette("Darjeeling2"))+theme_bw() +labs(y="Mean number of invertebrates")+theme(axis.title = element_text(size=20),axis.text = element_text(size=20))
dev.off()
