# Supplementary material for: Evaluating the effects of red imported fire ants (Solenopsis invicta) on juvenile Houston Toads (Bufo [=Anaxyrus] houstonensis) in Colorado County, TX
Source: PeerJ. 2020 Feb 10;8:e8480. doi: 10.7717/peerj.8480 (PMC7017801; doi:10.7717/peerj.8480)
Supplement: File S3 — These raw data were used to compare native ant counts among prairies that were chemically treated and left untreated for Red Imported Fire Ants (Solenopsis invicta). [file peerj-08-8480-s003.csv]

Pasture_ID	Treatment	Week	Nat_ant
DUNCAN	NON	0	7
DUNCAN	NON	0	158
DUNCAN	NON	0	51
DUNCAN	NON	0	41
DUNCAN	NON	0	29
DUNCAN	NON	0	0
SANDY_RIVER	NON	0	94
SANDY_RIVER	NON	0	64
SANDY_RIVER	NON	0	14
SANDY_RIVER	NON	0	71
SANDY_RIVER	NON	0	45
SANDY_RIVER	NON	0	1
EAST_REICHARDT	TRT	0	3
EAST_REICHARDT	TRT	0	19
EAST_REICHARDT	TRT	0	26
EAST_REICHARDT	TRT	0	13
EAST_REICHARDT	TRT	0	2
PRAUSE	TRT	0	26
PRAUSE	TRT	0	0
PRAUSE	TRT	0	3
PRAUSE	TRT	0	4
PRAUSE	TRT	0	4
PRAUSE	TRT	0	1
DUNCAN	NON	2	10
DUNCAN	NON	2	45
DUNCAN	NON	2	44
DUNCAN	NON	2	42
DUNCAN	NON	2	71
DUNCAN	NON	2	8
EAST_REICHARDT	TRT	2	11
EAST_REICHARDT	TRT	2	4
EAST_REICHARDT	TRT	2	4
EAST_REICHARDT	TRT	2	2
EAST_REICHARDT	TRT	2	1
EAST_REICHARDT	TRT	2	2
SANDY_RIVER	NON	2	28
SANDY_RIVER	NON	2	20
SANDY_RIVER	NON	2	3
SANDY_RIVER	NON	2	26
SANDY_RIVER	NON	2	32
SANDY_RIVER	NON	2	12
PRAUSE	TRT	2	9
PRAUSE	TRT	2	1
PRAUSE	TRT	2	2
PRAUSE	TRT	2	59
PRAUSE	TRT	2	6
PRAUSE	TRT	2	6
DUNCAN	NON	4	0
DUNCAN	NON	4	0
DUNCAN	NON	4	131
DUNCAN	NON	4	30
DUNCAN	NON	4	66
DUNCAN	NON	4	9
SANDY_RIVER	NON	4	6
SANDY_RIVER	NON	4	22
SANDY_RIVER	NON	4	81
SANDY_RIVER	NON	4	16
SANDY_RIVER	NON	4	13
SANDY_RIVER	NON	4	9
DUNCAN	NON	4	0
EAST_REICHARDT	TRT	4	3
EAST_REICHARDT	TRT	4	2
EAST_REICHARDT	TRT	4	0
EAST_REICHARDT	TRT	4	15
EAST_REICHARDT	TRT	4	0
EAST_REICHARDT	TRT	4	0
PRAUSE	TRT	4	2
PRAUSE	TRT	4	9
PRAUSE	TRT	4	2
PRAUSE	TRT	4	4
PRAUSE	TRT	4	8
PRAUSE	TRT	4	0
EAST_REICHARDT	TRT	4	0
DUNCAN	NON	6	15
DUNCAN	NON	6	4
DUNCAN	NON	6	16
DUNCAN	NON	6	24
DUNCAN	NON	6	123
DUNCAN	NON	6	13
SANDY_RIVER	NON	6	61
SANDY_RIVER	NON	6	1
SANDY_RIVER	NON	6	0
SANDY_RIVER	NON	6	15
SANDY_RIVER	NON	6	0
SANDY_RIVER	NON	6	3
EAST_REICHARDT	TRT	6	0
EAST_REICHARDT	TRT	6	0
EAST_REICHARDT	TRT	6	6
EAST_REICHARDT	TRT	6	13
EAST_REICHARDT	TRT	6	1
EAST_REICHARDT	TRT	6	3
PRAUSE	TRT	6	0
PRAUSE	TRT	6	0
PRAUSE	TRT	6	2
PRAUSE	TRT	6	3
PRAUSE	TRT	6	0
PRAUSE	TRT	6	2
DUNCAN	NON	8	8
DUNCAN	NON	8	134
DUNCAN	NON	8	3
DUNCAN	NON	8	8
SANDY_RIVER	NON	8	3
SANDY_RIVER	NON	8	2
SANDY_RIVER	NON	8	39
DUNCAN	NON	8	2
SANDY_RIVER	NON	8	16
EAST_REICHARDT	TRT	8	0
EAST_REICHARDT	TRT	8	4
EAST_REICHARDT	TRT	8	1
EAST_REICHARDT	TRT	8	38
EAST_REICHARDT	TRT	8	14
PRAUSE	TRT	8	2
PRAUSE	TRT	8	2
PRAUSE	TRT	8	0
PRAUSE	TRT	8	0
EAST_REICHARDT	TRT	8	0
DUNCAN	NON	8	57
DUNCAN	NON	8	2
EAST_REICHARDT	TRT	8	0
SANDY_RIVER	NON	8	20
SANDY_RIVER	NON	8	13
SANDY_RIVER	NON	10	16
DUNCAN	NON	10	61
PRAUSE	TRT	10	0
DUNCAN	NON	10	3
DUNCAN	NON	10	4
DUNCAN	NON	10	4
DUNCAN	NON	10	16
SANDY_RIVER	NON	10	0
DUNCAN	NON	10	1
SANDY_RIVER	NON	10	9
SANDY_RIVER	NON	10	9
SANDY_RIVER	NON	10	0
SANDY_RIVER	NON	10	9
EAST_REICHARDT	TRT	10	7
EAST_REICHARDT	TRT	10	1
EAST_REICHARDT	TRT	10	1
EAST_REICHARDT	TRT	10	1
EAST_REICHARDT	TRT	10	0
PRAUSE	TRT	10	3
PRAUSE	TRT	10	2
PRAUSE	TRT	10	1
PRAUSE	TRT	10	10
PRAUSE	TRT	10	0
SANDY_RIVER	NON	12	16
DUNCAN	NON	12	0
DUNCAN	NON	12	5
DUNCAN	NON	12	538
SANDY_RIVER	NON	12	33
SANDY_RIVER	NON	12	33
DUNCAN	NON	12	14
DUNCAN	NON	12	8
SANDY_RIVER	NON	12	60
SANDY_RIVER	NON	12	7
SANDY_RIVER	NON	12	14
SANDY_RIVER	NON	12	7
DUNCAN	NON	12	47
EAST_REICHARDT	TRT	12	1
EAST_REICHARDT	TRT	12	10
EAST_REICHARDT	TRT	12	1
EAST_REICHARDT	TRT	12	22
EAST_REICHARDT	TRT	12	17
EAST_REICHARDT	TRT	12	5
PRAUSE	TRT	12	1
EAST_REICHARDT	TRT	12	4
PRAUSE	TRT	12	32
PRAUSE	TRT	12	9
PRAUSE	TRT	12	0
PRAUSE	TRT	12	14
PRAUSE	TRT	12	1
SANDY_RIVER	NON	14	3
SANDY_RIVER	NON	14	31
SANDY_RIVER	NON	14	12
SANDY_RIVER	NON	14	10
SANDY_RIVER	NON	14	0
PRAUSE	TRT	14	15
PRAUSE	TRT	14	6
PRAUSE	TRT	14	7
PRAUSE	TRT	14	2
DUNCAN	NON	14	9
DUNCAN	NON	14	34
DUNCAN	NON	14	25
DUNCAN	NON	14	22
DUNCAN	NON	14	95
DUNCAN	NON	14	8
SANDY_RIVER	NON	14	5
EAST_REICHARDT	TRT	14	2
PRAUSE	TRT	14	0
EAST_REICHARDT	TRT	14	9
PRAUSE	TRT	14	22
EAST_REICHARDT	TRT	14	4
EAST_REICHARDT	TRT	14	10
EAST_REICHARDT	TRT	14	22
EAST_REICHARDT	TRT	14	11
