# Supplementary material for: Evaluating the effects of red imported fire ants (Solenopsis invicta) on juvenile Houston Toads (Bufo [=Anaxyrus] houstonensis) in Colorado County, TX
Source: PeerJ. 2020 Feb 10;8:e8480. doi: 10.7717/peerj.8480 (PMC7017801; doi:10.7717/peerj.8480)
Supplement: File S4 [file peerj-08-8480-s004.r]

setwd("C:/Users/shash/Desktop/PeerJ/PeerJ_Materials/RawData_RScript/")
nat=read.csv("Supp File 3.csv")
str(nat)
library(glmmADMB)
library(MuMIn)

nat2=glmmadmb(Nat_ant~Treatment*Week+(1|Pasture_ID),family="poisson",data=nat)
nat3=glmmadmb(Nat_ant~Treatment*Week+(Week|Pasture_ID),family="poisson",data=nat,admb.opts=admbControl(noinit=F,shess=F)) #did not converge
AICc(nat2)

#ONLY the model with random variation in intercepts showed convergence 
nat4=glmmadmb(Nat_ant~Treatment*Week+(1|Pasture_ID),family="poisson",data=nat)
nat5=glmmadmb(Nat_ant~Treatment*Week+(1|Pasture_ID),family="nbinom1",data=nat)
nat6=glmmadmb(Nat_ant~Treatment*Week+(1|Pasture_ID),family="nbinom2",data=nat)
nat7=glmmadmb(Nat_ant~Treatment*Week+(1|Pasture_ID),family="poisson",zeroInflation=TRUE,data=nat)
nat8=glmmadmb(Nat_ant~Treatment*Week+(1|Pasture_ID),family="nbinom1",zeroInflation=TRUE,data=nat)
nat9=glmmadmb(Nat_ant~Treatment*Week+(1|Pasture_ID),family="nbinom2",zeroInflation=TRUE,data=nat)
AICc(nat4,nat5,nat6,nat7,nat8,nat9)

nat10=glmmadmb(Nat_ant~Treatment+Week+(1|Pasture_ID),family="nbinom2",data=nat)
nat11=glmmadmb(Nat_ant~Treatment+(1|Pasture_ID),family="nbinom2",data=nat)
nat12=glmmadmb(Nat_ant~Week+(1|Pasture_ID),family="nbinom2",data=nat)
AICc(nat6,nat10,nat11,nat12)
summary(nat11)
