# Supplementary material for: Evaluating the effects of red imported fire ants (Solenopsis invicta) on juvenile Houston Toads (Bufo [=Anaxyrus] houstonensis) in Colorado County, TX
Source: PeerJ. 2020 Feb 10;8:e8480. doi: 10.7717/peerj.8480 (PMC7017801; doi:10.7717/peerj.8480)
Supplement: File S5 — These raw data were used to compare non-ant native invertebrate counts among prairies that were chemically treated and left untreated for Red Imported Fire Ants (Solenopsis invicta). [file peerj-08-8480-s005.csv]

Pasture_ID	Treatment	Week	Nonant_Invt
DUNCAN	NON	0	13
DUNCAN	NON	0	20
DUNCAN	NON	0	37
DUNCAN	NON	0	12
DUNCAN	NON	0	15
DUNCAN	NON	0	19
SANDY_RIVER	NON	0	32
SANDY_RIVER	NON	0	13
SANDY_RIVER	NON	0	10
SANDY_RIVER	NON	0	26
SANDY_RIVER	NON	0	64
SANDY_RIVER	NON	0	65
EAST_REICHARDT	TRT	0	25
EAST_REICHARDT	TRT	0	37
EAST_REICHARDT	TRT	0	35
EAST_REICHARDT	TRT	0	12
EAST_REICHARDT	TRT	0	29
PRAUSE	TRT	0	15
PRAUSE	TRT	0	16
PRAUSE	TRT	0	40
PRAUSE	TRT	0	8
PRAUSE	TRT	0	22
PRAUSE	TRT	0	26
DUNCAN	NON	2	17
DUNCAN	NON	2	5
DUNCAN	NON	2	12
DUNCAN	NON	2	25
DUNCAN	NON	2	18
DUNCAN	NON	2	18
EAST_REICHARDT	TRT	2	96
EAST_REICHARDT	TRT	2	12
EAST_REICHARDT	TRT	2	2
EAST_REICHARDT	TRT	2	5
EAST_REICHARDT	TRT	2	3
EAST_REICHARDT	TRT	2	9
SANDY_RIVER	NON	2	12
SANDY_RIVER	NON	2	1
SANDY_RIVER	NON	2	1
SANDY_RIVER	NON	2	14
SANDY_RIVER	NON	2	5
SANDY_RIVER	NON	2	18
PRAUSE	TRT	2	5
PRAUSE	TRT	2	9
PRAUSE	TRT	2	15
PRAUSE	TRT	2	18
PRAUSE	TRT	2	10
PRAUSE	TRT	2	2
DUNCAN	NON	4	1
DUNCAN	NON	4	6
DUNCAN	NON	4	15
DUNCAN	NON	4	4
DUNCAN	NON	4	2
DUNCAN	NON	4	0
SANDY_RIVER	NON	4	36
SANDY_RIVER	NON	4	2
SANDY_RIVER	NON	4	3
SANDY_RIVER	NON	4	1
SANDY_RIVER	NON	4	3
SANDY_RIVER	NON	4	0
DUNCAN	NON	4	6
EAST_REICHARDT	TRT	4	4
EAST_REICHARDT	TRT	4	3
EAST_REICHARDT	TRT	4	6
EAST_REICHARDT	TRT	4	4
EAST_REICHARDT	TRT	4	2
EAST_REICHARDT	TRT	4	5
PRAUSE	TRT	4	7
PRAUSE	TRT	4	39
PRAUSE	TRT	4	8
PRAUSE	TRT	4	10
PRAUSE	TRT	4	5
PRAUSE	TRT	4	11
EAST_REICHARDT	TRT	4	5
DUNCAN	NON	6	10
DUNCAN	NON	6	15
DUNCAN	NON	6	11
DUNCAN	NON	6	14
DUNCAN	NON	6	12
DUNCAN	NON	6	12
SANDY_RIVER	NON	6	6
SANDY_RIVER	NON	6	5
SANDY_RIVER	NON	6	5
SANDY_RIVER	NON	6	1
SANDY_RIVER	NON	6	3
SANDY_RIVER	NON	6	3
EAST_REICHARDT	TRT	6	2
EAST_REICHARDT	TRT	6	12
EAST_REICHARDT	TRT	6	5
EAST_REICHARDT	TRT	6	4
EAST_REICHARDT	TRT	6	2
EAST_REICHARDT	TRT	6	4
PRAUSE	TRT	6	3
PRAUSE	TRT	6	6
PRAUSE	TRT	6	3
PRAUSE	TRT	6	8
PRAUSE	TRT	6	1
PRAUSE	TRT	6	7
DUNCAN	NON	8	2
DUNCAN	NON	8	27
DUNCAN	NON	8	5
DUNCAN	NON	8	2
SANDY_RIVER	NON	8	8
SANDY_RIVER	NON	8	1
SANDY_RIVER	NON	8	15
DUNCAN	NON	8	2
SANDY_RIVER	NON	8	11
EAST_REICHARDT	TRT	8	25
EAST_REICHARDT	TRT	8	0
EAST_REICHARDT	TRT	8	25
EAST_REICHARDT	TRT	8	16
EAST_REICHARDT	TRT	8	20
PRAUSE	TRT	8	2
PRAUSE	TRT	8	11
PRAUSE	TRT	8	2
PRAUSE	TRT	8	8
EAST_REICHARDT	TRT	8	7
DUNCAN	NON	8	12
DUNCAN	NON	8	2
EAST_REICHARDT	TRT	8	7
SANDY_RIVER	NON	8	3
SANDY_RIVER	NON	8	2
SANDY_RIVER	NON	10	11
DUNCAN	NON	10	15
PRAUSE	TRT	10	8
DUNCAN	NON	10	6
DUNCAN	NON	10	3
DUNCAN	NON	10	8
DUNCAN	NON	10	8
SANDY_RIVER	NON	10	1
DUNCAN	NON	10	3
SANDY_RIVER	NON	10	5
SANDY_RIVER	NON	10	3
SANDY_RIVER	NON	10	7
SANDY_RIVER	NON	10	3
EAST_REICHARDT	TRT	10	3
EAST_REICHARDT	TRT	10	5
EAST_REICHARDT	TRT	10	2
EAST_REICHARDT	TRT	10	1
EAST_REICHARDT	TRT	10	2
PRAUSE	TRT	10	17
PRAUSE	TRT	10	0
PRAUSE	TRT	10	4
PRAUSE	TRT	10	0
PRAUSE	TRT	10	1
SANDY_RIVER	NON	12	10
DUNCAN	NON	12	5
DUNCAN	NON	12	7
DUNCAN	NON	12	2
SANDY_RIVER	NON	12	4
SANDY_RIVER	NON	12	22
DUNCAN	NON	12	2
DUNCAN	NON	12	5
SANDY_RIVER	NON	12	37
SANDY_RIVER	NON	12	2
SANDY_RIVER	NON	12	10
SANDY_RIVER	NON	12	3
DUNCAN	NON	12	30
EAST_REICHARDT	TRT	12	6
EAST_REICHARDT	TRT	12	6
EAST_REICHARDT	TRT	12	4
EAST_REICHARDT	TRT	12	2
EAST_REICHARDT	TRT	12	3
EAST_REICHARDT	TRT	12	0
PRAUSE	TRT	12	9
EAST_REICHARDT	TRT	12	2
PRAUSE	TRT	12	7
PRAUSE	TRT	12	12
PRAUSE	TRT	12	15
PRAUSE	TRT	12	43
PRAUSE	TRT	12	12
SANDY_RIVER	NON	14	4
SANDY_RIVER	NON	14	4
SANDY_RIVER	NON	14	5
SANDY_RIVER	NON	14	5
SANDY_RIVER	NON	14	10
PRAUSE	TRT	14	13
PRAUSE	TRT	14	6
PRAUSE	TRT	14	11
PRAUSE	TRT	14	7
DUNCAN	NON	14	9
DUNCAN	NON	14	7
DUNCAN	NON	14	31
DUNCAN	NON	14	14
DUNCAN	NON	14	38
DUNCAN	NON	14	32
SANDY_RIVER	NON	14	29
EAST_REICHARDT	TRT	14	61
PRAUSE	TRT	14	40
EAST_REICHARDT	TRT	14	4
PRAUSE	TRT	14	8
EAST_REICHARDT	TRT	14	8
EAST_REICHARDT	TRT	14	5
EAST_REICHARDT	TRT	14	9
EAST_REICHARDT	TRT	14	17
