# Supplementary material for: Evaluating the effects of red imported fire ants (Solenopsis invicta) on juvenile Houston Toads (Bufo [=Anaxyrus] houstonensis) in Colorado County, TX
Source: PeerJ. 2020 Feb 10;8:e8480. doi: 10.7717/peerj.8480 (PMC7017801; doi:10.7717/peerj.8480)
Supplement: File S6 [file peerj-08-8480-s006.r]

setwd("C:/Users/shash/Desktop/PeerJ/PeerJ_Materials/RawData_RScript/")
non=read.csv("Supp File 5.csv")
str(non)
library(glmmADMB)
library(MuMIn)

non2=glmmadmb(Nonant_Invt~Treatment*Week+(1|Pasture_ID),family="poisson",data=non)
non3=glmmadmb(Nonant_Invt~Treatment*Week+(Week|Pasture_ID),family="poisson",data=non)

AICc(non2,non3)

non4=glmmadmb(Nonant_Invt~Treatment*Week+(1|Pasture_ID),family="poisson",data=non)
non5=glmmadmb(Nonant_Invt~Treatment*Week+(1|Pasture_ID),family="nbinom1",data=non)
non6=glmmadmb(Nonant_Invt~Treatment*Week+(1|Pasture_ID),family="nbinom2",data=non)
non7=glmmadmb(Nonant_Invt~Treatment*Week+(1|Pasture_ID),family="poisson",zeroInflation=TRUE,data=non)
non8=glmmadmb(Nonant_Invt~Treatment*Week+(1|Pasture_ID),family="nbinom1",zeroInflation=TRUE,data=non)
non9=glmmadmb(Nonant_Invt~Treatment*Week+(1|Pasture_ID),family="nbinom2",zeroInflation=TRUE,data=non)
AICc(non4,non5,non6,non7,non8,non9)


non10=glmmadmb(Nonant_Invt~Treatment+Week+(1|Pasture_ID),family="nbinom2",data=non)
non11=glmmadmb(Nonant_Invt~Treatment+(1|Pasture_ID),family="nbinom2",data=non)
non12=glmmadmb(Nonant_Invt~Week+(1|Pasture_ID),family="nbinom2",data=non)
AICc(non6,non10,non11,non12)
summary(non12)
