# Supplementary material for: Evaluating the effects of red imported fire ants (Solenopsis invicta) on juvenile Houston Toads (Bufo [=Anaxyrus] houstonensis) in Colorado County, TX
Source: PeerJ. 2020 Feb 10;8:e8480. doi: 10.7717/peerj.8480 (PMC7017801; doi:10.7717/peerj.8480)
Supplement: File S7 — These raw data were used to compare juvenile Houston Toad (Bufo [=Anaxyrus ] houstonensis) growth among prairies that were chemically treated and left untreated for Red Imported Fire Ants (Solenopsis invicta). [file peerj-08-8480-s007.csv]

Exclosure	Mark	IndID	Weight	SUL	Week	Treatment	Density
P1	0	P1_0	0.75	17	0	Trt	High
P1	1	P1_1	0.72	17.7	0	Trt	High
P1	2	P1_2	0.64	16.5	0	Trt	High
P1	3	P1_3	0.94	19.8	0	Trt	High
P1	4	P1_4	1.23	21.2	0	Trt	High
P1	5	P1_5	0.98	21.9	0	Trt	High
P2	0	P2_0	0.2	11.1	0	Trt	Low
P2	1	P2_1	0.4	15.4	0	Trt	Low
P2	2	P2_2	0.5	14.7	0	Trt	Low
P2	3	P2_3	0.4	14.7	0	Trt	Low
P3	0	P3_0	0.66	17.5	0	Trt	Low
P3	1	P3_1	0.67	16.6	0	Trt	Low
P3	2	P3_2	0.86	18.4	0	Trt	Low
P3	3	P3_3	0.82	17.8	0	Trt	Low
P4	0	P4_0	0.48	14.9	0	Trt	High
P4	1	P4_1	0.62	15.7	0	Trt	High
P4	2	P4_2	0.92	19	0	Trt	High
P4	3	P4_3	0.85	17.1	0	Trt	High
P4	4	P4_4	1.48	23.7	0	Trt	High
P4	5	P4_5	1.41	22.5	0	Trt	High
P5	0	P5_0	0.3	14.8	0	Trt	Low
P5	1	P5_1	0.3	12.7	0	Trt	Low
P5	2	P5_2	0.4	15.4	0	Trt	Low
P5	3	P5_3	0.5	17.3	0	Trt	Low
P6	0	P6_0	0.71	18.9	0	Trt	High
P6	1	P6_1	1.24	20	0	Trt	High
P6	2	P6_2	0.89	18.6	0	Trt	High
P6	3	P6_3	1.07	20.7	0	Trt	High
P6	4	P6_4	1.82	24.8	0	Trt	High
P6	5	P6_5	1.58	23.7	0	Trt	High
P7	0	P7_0	0.4	16.9	0	Trt	Low
P7	1	P7_1	0.4	15.5	0	Trt	Low
P7	2	P7_2	0.6	18.2	0	Trt	Low
P7	3	P7_3	0.5	17.1	0	Trt	Low
P8	0	P8_0	0.68	17.2	0	Trt	High
P8	1	P8_1	1.18	20.7	0	Trt	High
P8	2	P8_2	1.08	20.1	0	Trt	High
P8	3	P8_3	0.78	17.6	0	Trt	High
P8	4	P8_4	1.56	20.7	0	Trt	High
P8	5	P8_5	0.79	17.6	0	Trt	High
P9	0	P9_0	0.3	14.5	0	Trt	Low
P9	1	P9_1	0.5	17.1	0	Trt	Low
P9	2	P9_2	0.7	18.3	0	Trt	Low
P9	4	P9_4	1.3	16.9	0	Trt	Low
P10	0	P10_0	0.64	17.1	0	Trt	High
P10	1	P10_1	0.71	17	0	Trt	High
P10	2	P10_2	0.55	17.7	0	Trt	High
P10	3	P10_3	1.06	20.1	0	Trt	High
P10	4	P10_4	1.42	21.8	0	Trt	High
P10	5	P10_5	1.07	19.3	0	Trt	High
SR1	0	SR1_0	0.7	18	0	Unt	Low
SR1	1	SR1_1	0.8	19.8	0	Unt	Low
SR1	2	SR1_2	1.2	20.7	0	Unt	Low
SR1	3	SR1_3	1	20.7	0	Unt	Low
SR2	0	SR2_0	0.4	17.9	0	Unt	High
SR2	1	SR2_1	0.5	16.9	0	Unt	High
SR2	2	SR2_2	0.6	17.2	0	Unt	High
SR2	3	SR2_3	0.9	19.5	0	Unt	High
SR2	4	SR2_4	0.2	11.2	0	Unt	High
SR2	5	SR2_5	1.5	21.7	0	Unt	High
SR3	0	SR3_0	0.6	17.3	0	Unt	Low
SR3	1	SR3_1	0.7	16.6	0	Unt	Low
SR3	2	SR3_2	0.9	20.2	0	Unt	Low
SR3	3	SR3_3	1	21	0	Unt	Low
SR4	0	SR4_0	0.1	14.4	0	Unt	High
SR4	1	SR4_1	0.5	16.1	0	Unt	High
SR4	2	SR4_2	0.9	18.3	0	Unt	High
SR4	3	SR4_3	0.9	21.1	0	Unt	High
SR4	4	SR4_4	1.6	26	0	Unt	High
SR4	5	SR4_5	1.3	23	0	Unt	High
SR5	0	SR5_0	1	21.8	0	Unt	High
SR5	1	SR5_1	0.7	21.6	0	Unt	High
SR5	2	SR5_2	1	20	0	Unt	High
SR5	3	SR5_3	1.4	21.5	0	Unt	High
SR5	4	SR5_4	1.4	24.7	0	Unt	High
SR5	5	SR5_5	1.4	22.6	0	Unt	High
SR6	0	SR6_0	0.7	16	0	Unt	High
SR6	1	SR6_1	0.9	22.2	0	Unt	High
SR6	2	SR6_2	1.2	21.3	0	Unt	High
SR6	3	SR6_3	1.5	25.8	0	Unt	High
SR6	4	SR6_4	1.6	27.6	0	Unt	High
SR6	5	SR6_5	2.6	29.9	0	Unt	High
SR7	0	SR7_0	0.7	17.1	0	Unt	Low
SR7	1	SR7_1	0.8	19.3	0	Unt	Low
SR7	2	SR7_2	0.7	17.7	0	Unt	Low
SR7	3	SR7_3	1.4	22.6	0	Unt	Low
SR8	0	SR8_0	0.4	17.1	0	Unt	Low
SR8	1	SR8_1	0.4	16.2	0	Unt	Low
SR8	2	SR8_2	0.4	16.1	0	Unt	Low
SR8	3	SR8_3	1	20	0	Unt	Low
SR9	0	SR9_0	0.6	17	0	Unt	Low
SR9	1	SR9_1	0.8	19.4	0	Unt	Low
SR9	2	SR9_2	1.1	22.1	0	Unt	Low
SR9	3	SR9_3	1.2	21.2	0	Unt	Low
SR10	0	SR10_0	0.7	18.9	0	Unt	High
SR10	1	SR10_1	1.1	22.1	0	Unt	High
SR10	2	SR10_2	1.2	21.8	0	Unt	High
SR10	3	SR10_3	1.6	20.5	0	Unt	High
SR10	4	SR10_4	1.3	22.7	0	Unt	High
SR10	5	SR10_5	2.5	26.4	0	Unt	High
ER1	0	ER1_0	0.6	17.3	0	Trt	High
ER1	1	ER1_1	0.71	18.2	0	Trt	High
ER1	2	ER1_2	1.01	19.9	0	Trt	High
ER1	3	ER1_3	1.18	20.4	0	Trt	High
ER1	4	ER1_4	1.28	19.9	0	Trt	High
ER1	5	ER1_5	0.95	19.3	0	Trt	High
ER2	0	ER2_0	0.5	17.4	0	Trt	Low
ER2	1	ER2_1	0.54	16.5	0	Trt	Low
ER2	2	ER2_2	1.12	19.7	0	Trt	Low
ER2	3	ER2_3	0.97	19.8	0	Trt	Low
ER3	0	ER3_0	0.29	13	0	Trt	High
ER3	1	ER3_1	1.3	22.7	0	Trt	High
ER3	2	ER3_2	0.87	18	0	Trt	High
ER3	3	ER3_3	0.59	15.9	0	Trt	High
ER3	4	ER3_4	1.1	20.1	0	Trt	High
ER3	5	ER3_5	0.71	18.5	0	Trt	High
ER4	0	ER4_0	0.14	10.7	0	Trt	Low
ER4	1	ER4_1	0.24	12.3	0	Trt	Low
ER4	2	ER4_2	0.36	13.5	0	Trt	Low
ER4	3	ER4_3	0.79	17.6	0	Trt	Low
ER5	0	ER5_0	0.59	17.3	0	Trt	High
ER5	1	ER5_1	0.63	18.1	0	Trt	High
ER5	2	ER5_2	0.46	15.4	0	Trt	High
ER5	3	ER5_3	0.71	17.2	0	Trt	High
ER5	4	ER5_4	1.26	21.2	0	Trt	High
ER5	5	ER5_5	0.86	18.9	0	Trt	High
ER6	0	ER6_0	0.36	13.6	0	Trt	Low
ER6	1	ER6_1	0.42	14.7	0	Trt	Low
ER6	2	ER6_2	0.4	14.8	0	Trt	Low
ER6	3	ER6_3	0.37	13.6	0	Trt	Low
ER7	0	ER7_0	0.7	18	0	Trt	High
ER7	1	ER7_1	0.59	17.3	0	Trt	High
ER7	2	ER7_2	1.05	19.3	0	Trt	High
ER7	3	ER7_3	0.98	17.6	0	Trt	High
ER7	4	ER7_4	0.81	17.6	0	Trt	High
ER7	5	ER7_5	1.25	19.8	0	Trt	High
ER8	0	ER8_0	0.79	17.5	0	Trt	Low
ER8	1	ER8_1	0.93	21.4	0	Trt	Low
ER8	2	ER8_2	0.7	17.6	0	Trt	Low
ER8	3	ER8_3	1.48	22.3	0	Trt	Low
ER9	0	ER9_0	0.66	17.9	0	Trt	High
ER9	1	ER9_1	0.95	18.5	0	Trt	High
ER9	2	ER9_2	0.7	18.9	0	Trt	High
ER9	3	ER9_3	0.8	19.1	0	Trt	High
ER9	4	ER9_4	0.82	18.5	0	Trt	High
ER9	5	ER9_5	0.83	17.9	0	Trt	High
ER10	0	ER10_0	0.52	15.8	0	Trt	Low
ER10	1	ER10_1	0.66	16.3	0	Trt	Low
ER10	2	ER10_2	0.92	19.4	0	Trt	Low
ER10	3	ER10_3	1.05	19.2	0	Trt	Low
DS1	0	DS1_0	0.21	12	0	Unt	High
DS1	1	DS1_1	0.34	14.9	0	Unt	High
DS1	2	DS1_2	0.28	14.8	0	Unt	High
DS1	3	DS1_3	0.39	15.3	0	Unt	High
DS1	4	DS1_4	0.43	16.8	0	Unt	High
DS1	5	DS1_5	0.49	15.5	0	Unt	High
DS2	0	DS2_0	0.65	18.3	0	Unt	Low
DS2	1	DS2_1	0.6	18.3	0	Unt	Low
DS2	2	DS2_2	0.59	19.2	0	Unt	Low
DS2	3	DS2_3	0.63	16.9	0	Unt	Low
DS3	0	DS3_0	0.17	10.6	0	Unt	High
DS3	1	DS3_1	0.28	14.3	0	Unt	High
DS3	2	DS3_2	0.55	17.8	0	Unt	High
DS3	3	DS3_3	0.55	17.7	0	Unt	High
DS3	4	DS3_4	0.6	17.3	0	Unt	High
DS3	5	DS3_5	0.75	18.5	0	Unt	High
DS4	0	DS4_0	0.31	13.8	0	Unt	Low
DS4	1	DS4_1	0.39	14.8	0	Unt	Low
DS4	2	DS4_2	0.59	17.8	0	Unt	Low
DS4	3	DS4_3	0.69	17.8	0	Unt	Low
DS5	0	DS5_0	0.17	10	0	Unt	High
DS5	1	DS5_1	0.28	14	0	Unt	High
DS5	2	DS5_2	0.22	11.1	0	Unt	High
DS5	3	DS5_3	0.45	14.5	0	Unt	High
DS5	4	DS5_4	0.49	15.4	0	Unt	High
DS5	5	DS5_5	0.4	14.3	0	Unt	High
DS6	0	DS6_0	0.52	17.3	0	Unt	Low
DS6	1	DS6_1	0.73	17.5	0	Unt	Low
DS6	2	DS6_2	0.63	17.9	0	Unt	Low
DS6	3	DS6_3	0.68	18.7	0	Unt	Low
DS7	0	DS7_0	0.54	17.5	0	Unt	High
DS7	1	DS7_1	0.61	17	0	Unt	High
DS7	2	DS7_2	0.42	15.1	0	Unt	High
DS7	3	DS7_3	0.47	17.1	0	Unt	High
DS7	4	DS7_4	0.48	16.3	0	Unt	High
DS7	5	DS7_5	0.53	17.1	0	Unt	High
DS8	0	DS8_0	0.5	17.7	0	Unt	Low
DS8	1	DS8_1	0.8	18.9	0	Unt	Low
DS8	2	DS8_2	0.54	17	0	Unt	Low
DS8	3	DS8_3	0.79	19.1	0	Unt	Low
DS9	0	DS9_0	0.46	16.1	0	Unt	High
DS9	1	DS9_1	0.37	14.3	0	Unt	High
DS9	2	DS9_2	0.47	15.6	0	Unt	High
DS9	3	DS9_3	0.44	15.5	0	Unt	High
DS9	4	DS9_4	0.6	18	0	Unt	High
DS9	5	DS9_5	0.8	17.9	0	Unt	High
DS10	0	DS10_0	0.36	15.2	0	Unt	Low
DS10	1	DS10_1	0.56	15.4	0	Unt	Low
DS10	2	DS10_2	0.57	18.3	0	Unt	Low
DS10	3	DS10_3	0.71	19.3	0	Unt	Low
P1	0	P1_0	0.66	16.3	1	Trt	High
P1	1	P1_1	0.74	17	1	Trt	High
P1	2	P1_2	NA	NA	1	Trt	High
P1	3	P1_3	0.85	21	1	Trt	High
P1	4	P1_4	1.2	21.6	1	Trt	High
P1	5	P1_5	1.09	22.5	1	Trt	High
P2	0	P2_0	NA	NA	1	Trt	Low
P2	1	P2_1	0.34	14.3	1	Trt	Low
P2	2	P2_2	0.38	14.8	1	Trt	Low
P2	3	P2_3	NA	NA	1	Trt	Low
P3	0	P3_0	0.73	16.7	1	Trt	Low
P3	1	P3_1	0.82	17.9	1	Trt	Low
P3	2	P3_2	0.85	19.3	1	Trt	Low
P3	3	P3_3	0.65	17.5	1	Trt	Low
P4	0	P4_0	0.53	15.6	1	Trt	High
P4	1	P4_1	0.68	15.8	1	Trt	High
P4	2	P4_2	0.91	17	1	Trt	High
P4	3	P4_3	0.92	18.7	1	Trt	High
P4	4	P4_4	1.6	21.8	1	Trt	High
P4	5	P4_5	1.59	20.8	1	Trt	High
P5	0	P5_0	0.4	13.9	1	Trt	Low
P5	1	P5_1	0.3	12.9	1	Trt	Low
P5	2	P5_2	0.3	15.6	1	Trt	Low
P5	3	P5_3	NA	NA	1	Trt	Low
P6	0	P6_0	0.86	19.1	1	Trt	High
P6	1	P6_1	1.4	21.9	1	Trt	High
P6	2	P6_2	1.17	18.8	1	Trt	High
P6	3	P6_3	NA	NA	1	Trt	High
P6	4	P6_4	2.17	24.9	1	Trt	High
P6	5	P6_5	2.01	25.9	1	Trt	High
P7	0	P7_0	NA	NA	1	Trt	Low
P7	1	P7_1	0.5	15.9	1	Trt	Low
P7	2	P7_2	0.7	18	1	Trt	Low
P7	3	P7_3	NA	NA	1	Trt	Low
P8	0	P8_0	0.7	18	1	Trt	High
P8	1	P8_1	1.26	20.9	1	Trt	High
P8	2	P8_2	1.04	18.2	1	Trt	High
P8	3	P8_3	0.8	16.9	1	Trt	High
P8	4	P8_4	1.63	21.9	1	Trt	High
P8	5	P8_5	0.76	17.8	1	Trt	High
P9	0	P9_0	0.36	16	1	Trt	Low
P9	1	P9_1	NA	NA	1	Trt	Low
P9	2	P9_2	0.66	19.3	1	Trt	Low
P9	4	P9_4	1.64	21.4	1	Trt	Low
P10	0	P10_0	0.53	15.7	1	Trt	High
P10	1	P10_1	0.77	16.2	1	Trt	High
P10	2	P10_2	0.78	17.3	1	Trt	High
P10	3	P10_3	0.67	17.6	1	Trt	High
P10	4	P10_4	1.51	21.8	1	Trt	High
P10	5	P10_5	1.22	20.5	1	Trt	High
SR1	0	SR1_0	0.76	16.6	1	Unt	Low
SR1	1	SR1_1	0.87	18	1	Unt	Low
SR1	2	SR1_2	1.32	19.4	1	Unt	Low
SR1	3	SR1_3	1.16	20.1	1	Unt	Low
SR2	0	SR2_0	0.47	14.9	1	Unt	High
SR2	1	SR2_1	0.72	16.8	1	Unt	High
SR2	2	SR2_2	0.54	15.2	1	Unt	High
SR2	3	SR2_3	1.01	19	1	Unt	High
SR2	4	SR2_4	0.24	12.1	1	Unt	High
SR2	5	SR2_5	1.42	22.5	1	Unt	High
SR3	0	SR3_0	0.87	17.9	1	Unt	Low
SR3	1	SR3_1	0.73	18.2	1	Unt	Low
SR3	2	SR3_2	NA	NA	1	Unt	Low
SR3	3	SR3_3	1.44	23.8	1	Unt	Low
SR4	0	SR4_0	0.17	14.6	1	Unt	High
SR4	1	SR4_1	NA	NA	1	Unt	High
SR4	2	SR4_2	0.97	18.8	1	Unt	High
SR4	3	SR4_3	0.67	17.3	1	Unt	High
SR4	4	SR4_4	1.72	23.8	1	Unt	High
SR4	5	SR4_5	1.21	21.1	1	Unt	High
SR5	0	SR5_0	1.04	18.4	1	Unt	High
SR5	1	SR5_1	1	18.1	1	Unt	High
SR5	2	SR5_2	NA	NA	1	Unt	High
SR5	3	SR5_3	1.44	20	1	Unt	High
SR5	4	SR5_4	1.33	20.6	1	Unt	High
SR5	5	SR5_5	1.45	19.8	1	Unt	High
SR6	0	SR6_0	0.53	16.1	1	Unt	High
SR6	1	SR6_1	1.12	18.8	1	Unt	High
SR6	2	SR6_2	1.17	20.3	1	Unt	High
SR6	3	SR6_3	1.45	21.5	1	Unt	High
SR6	4	SR6_4	1.74	21.7	1	Unt	High
SR6	5	SR6_5	2.56	25	1	Unt	High
SR7	0	SR7_0	NA	NA	1	Unt	Low
SR7	1	SR7_1	0.84	17	1	Unt	Low
SR7	2	SR7_2	NA	NA	1	Unt	Low
SR7	3	SR7_3	1.62	22.6	1	Unt	Low
SR8	0	SR8_0	0.59	16.1	1	Unt	Low
SR8	1	SR8_1	0.48	14.8	1	Unt	Low
SR8	2	SR8_2	0.55	15.8	1	Unt	Low
SR8	3	SR8_3	1.18	19.3	1	Unt	Low
SR9	0	SR9_0	0.51	15.5	1	Unt	Low
SR9	1	SR9_1	0.76	17.9	1	Unt	Low
SR9	2	SR9_2	1.2	21.1	1	Unt	Low
SR9	3	SR9_3	1.24	21.1	1	Unt	Low
SR10	0	SR10_0	0.86	18.7	1	Unt	High
SR10	1	SR10_1	1.06	19	1	Unt	High
SR10	2	SR10_2	1.03	21.4	1	Unt	High
SR10	3	SR10_3	1.81	23.4	1	Unt	High
SR10	4	SR10_4	1.35	21.1	1	Unt	High
SR10	5	SR10_5	2.72	25.2	1	Unt	High
ER1	0	ER1_0	0.61	16.4	1	Trt	High
ER1	1	ER1_1	0.7	17.3	1	Trt	High
ER1	2	ER1_2	1.13	22.2	1	Trt	High
ER1	3	ER1_3	1.5	22.3	1	Trt	High
ER1	4	ER1_4	1.57	21.4	1	Trt	High
ER1	5	ER1_5	NA	NA	1	Trt	High
ER2	0	ER2_0	0.61	17.9	1	Trt	Low
ER2	1	ER2_1	0.51	16.1	1	Trt	Low
ER2	2	ER2_2	1.4	22.2	1	Trt	Low
ER2	3	ER2_3	NA	NA	1	Trt	Low
ER3	0	ER3_0	NA	NA	1	Trt	High
ER3	1	ER3_1	1.31	22.6	1	Trt	High
ER3	2	ER3_2	1.04	20.3	1	Trt	High
ER3	3	ER3_3	NA	NA	1	Trt	High
ER3	4	ER3_4	1.3	23.4	1	Trt	High
ER3	5	ER3_5	0.83	21	1	Trt	High
ER4	0	ER4_0	0.09	10.7	1	Trt	Low
ER4	1	ER4_1	0.3	13.9	1	Trt	Low
ER4	2	ER4_2	0.29	14.2	1	Trt	Low
ER4	3	ER4_3	0.72	19.6	1	Trt	Low
ER5	0	ER5_0	0.53	15.6	1	Trt	High
ER5	1	ER5_1	0.68	18.3	1	Trt	High
ER5	2	ER5_2	0.61	16.8	1	Trt	High
ER5	3	ER5_3	0.84	19.5	1	Trt	High
ER5	4	ER5_4	1.54	22.3	1	Trt	High
ER5	5	ER5_5	0.82	18.8	1	Trt	High
ER6	0	ER6_0	NA	NA	1	Trt	Low
ER6	1	ER6_1	NA	NA	1	Trt	Low
ER6	2	ER6_2	0.59	16.4	1	Trt	Low
ER6	3	ER6_3	NA	NA	1	Trt	Low
ER7	0	ER7_0	0.85	22.3	1	Trt	High
ER7	1	ER7_1	0.87	17.7	1	Trt	High
ER7	2	ER7_2	1.32	21.4	1	Trt	High
ER7	3	ER7_3	1.19	21.7	1	Trt	High
ER7	4	ER7_4	NA	NA	1	Trt	High
ER7	5	ER7_5	NA	NA	1	Trt	High
ER8	0	ER8_0	NA	NA	1	Trt	Low
ER8	1	ER8_1	1.24	22.4	1	Trt	Low
ER8	2	ER8_2	0.94	21.6	1	Trt	Low
ER8	3	ER8_3	1.7	26.4	1	Trt	Low
ER9	0	ER9_0	NA	NA	1	Trt	High
ER9	1	ER9_1	NA	NA	1	Trt	High
ER9	2	ER9_2	0.91	20.7	1	Trt	High
ER9	3	ER9_3	NA	NA	1	Trt	High
ER9	4	ER9_4	NA	NA	1	Trt	High
ER9	5	ER9_5	NA	NA	1	Trt	High
ER10	0	ER10_0	NA	NA	1	Trt	Low
ER10	1	ER10_1	0.61	17.5	1	Trt	Low
ER10	2	ER10_2	NA	NA	1	Trt	Low
ER10	3	ER10_3	1.17	21.5	1	Trt	Low
DS1	0	DS1_0	0.13	10.1	1	Unt	High
DS1	1	DS1_1	0.36	13.5	1	Unt	High
DS1	2	DS1_2	0.28	13.7	1	Unt	High
DS1	3	DS1_3	0.28	12.5	1	Unt	High
DS1	4	DS1_4	0.44	14.4	1	Unt	High
DS1	5	DS1_5	NA	NA	1	Unt	High
DS2	0	DS2_0	NA	NA	1	Unt	Low
DS2	1	DS2_1	0.63	15.5	1	Unt	Low
DS2	2	DS2_2	0.61	15.5	1	Unt	Low
DS2	3	DS2_3	0.25	14	1	Unt	Low
DS3	0	DS3_0	NA	NA	1	Unt	High
DS3	1	DS3_1	0.27	11.7	1	Unt	High
DS3	2	DS3_2	0.61	14.3	1	Unt	High
DS3	3	DS3_3	0.37	13.6	1	Unt	High
DS3	4	DS3_4	NA	NA	1	Unt	High
DS3	5	DS3_5	0.58	16.6	1	Unt	High
DS4	0	DS4_0	NA	NA	1	Unt	Low
DS4	1	DS4_1	NA	NA	1	Unt	Low
DS4	2	DS4_2	0.53	16.5	1	Unt	Low
DS4	3	DS4_3	0.62	15.8	1	Unt	Low
DS5	0	DS5_0	NA	NA	1	Unt	High
DS5	1	DS5_1	NA	NA	1	Unt	High
DS5	2	DS5_2	NA	NA	1	Unt	High
DS5	3	DS5_3	NA	NA	1	Unt	High
DS5	4	DS5_4	NA	NA	1	Unt	High
DS5	5	DS5_5	NA	NA	1	Unt	High
DS6	0	DS6_0	0.61	15.9	1	Unt	Low
DS6	1	DS6_1	0.95	17.6	1	Unt	Low
DS6	2	DS6_2	NA	NA	1	Unt	Low
DS6	3	DS6_3	1.09	19.4	1	Unt	Low
DS7	0	DS7_0	0.46	14.1	1	Unt	High
DS7	1	DS7_1	NA	NA	1	Unt	High
DS7	2	DS7_2	0.47	14.6	1	Unt	High
DS7	3	DS7_3	0.46	14.8	1	Unt	High
DS7	4	DS7_4	0.58	15.4	1	Unt	High
DS7	5	DS7_5	0.56	5.6	1	Unt	High
DS8	0	DS8_0	0.49	14.9	1	Unt	Low
DS8	1	DS8_1	1.03	18.5	1	Unt	Low
DS8	2	DS8_2	0.64	15.6	1	Unt	Low
DS8	3	DS8_3	0.94	18.1	1	Unt	Low
DS9	0	DS9_0	0.46	15.5	1	Unt	High
DS9	1	DS9_1	0.36	12.3	1	Unt	High
DS9	2	DS9_2	NA	NA	1	Unt	High
DS9	3	DS9_3	NA	NA	1	Unt	High
DS9	4	DS9_4	NA	NA	1	Unt	High
DS9	5	DS9_5	0.78	17	1	Unt	High
DS10	0	DS10_0	NA	NA	1	Unt	Low
DS10	1	DS10_1	NA	NA	1	Unt	Low
DS10	2	DS10_2	NA	NA	1	Unt	Low
DS10	3	DS10_3	NA	NA	1	Unt	Low
P1	0	P1_0	0.88	16.3	2	Trt	High
P1	1	P1_1	0.95	18	2	Trt	High
P1	2	P1_2	0.69	15	2	Trt	High
P1	3	P1_3	0.9	17.9	2	Trt	High
P1	4	P1_4	1.5	20.9	2	Trt	High
P1	5	P1_5	1.39	20.9	2	Trt	High
P2	0	P2_0	0.3	12.6	2	Trt	Low
P2	1	P2_1	NA	NA	2	Trt	Low
P2	2	P2_2	NA	NA	2	Trt	Low
P2	3	P2_3	0.51	14	2	Trt	Low
P3	0	P3_0	0.71	17.3	2	Trt	Low
P3	1	P3_1	NA	NA	2	Trt	Low
P3	2	P3_2	0.97	18.9	2	Trt	Low
P3	3	P3_3	0.78	17.8	2	Trt	Low
P4	0	P4_0	0.52	13.6	2	Trt	High
P4	1	P4_1	0.74	15.9	2	Trt	High
P4	2	P4_2	1.02	17.7	2	Trt	High
P4	3	P4_3	NA	NA	2	Trt	High
P4	4	P4_4	1.83	23.9	2	Trt	High
P4	5	P4_5	1.67	23.6	2	Trt	High
P5	0	P5_0	0.37	13.5	2	Trt	Low
P5	1	P5_1	0.31	12.7	2	Trt	Low
P5	2	P5_2	NA	NA	2	Trt	Low
P5	3	P5_3	0.56	15.9	2	Trt	Low
P6	0	P6_0	0.76	16.9	2	Trt	High
P6	1	P6_1	1.42	19.3	2	Trt	High
P6	2	P6_2	1.04	18.8	2	Trt	High
P6	3	P6_3	1.02	17.6	2	Trt	High
P6	4	P6_4	2.06	24.3	2	Trt	High
P6	5	P6_5	1.8	23.8	2	Trt	High
P7	0	P7_0	0.52	15.1	2	Trt	Low
P7	1	P7_1	0.63	15.4	2	Trt	Low
P7	2	P7_2	0.77	17.4	2	Trt	Low
P7	3	P7_3	NA	NA	2	Trt	Low
P8	0	P8_0	0.75	17.4	2	Trt	High
P8	1	P8_1	1.56	21.6	2	Trt	High
P8	2	P8_2	1.1	20.4	2	Trt	High
P8	3	P8_3	0.65	17.7	2	Trt	High
P8	4	P8_4	1.87	23.9	2	Trt	High
P8	5	P8_5	0.67	17.5	2	Trt	High
P9	0	P9_0	0.43	14.5	2	Trt	Low
P9	1	P9_1	0.62	16.5	2	Trt	Low
P9	2	P9_2	0.77	15	2	Trt	Low
P9	4	P9_4	NA	NA	2	Trt	Low
P10	0	P10_0	0.55	16.3	2	Trt	High
P10	1	P10_1	0.83	17.2	2	Trt	High
P10	2	P10_2	0.78	17.4	2	Trt	High
P10	3	P10_3	0.65	17.8	2	Trt	High
P10	4	P10_4	1.49	22	2	Trt	High
P10	5	P10_5	1.21	19.7	2	Trt	High
SR1	0	SR1_0	0.76	18.6	2	Unt	Low
SR1	1	SR1_1	0.77	19.4	2	Unt	Low
SR1	2	SR1_2	1.34	22.3	2	Unt	Low
SR1	3	SR1_3	1.32	21.9	2	Unt	Low
SR2	0	SR2_0	0.44	16.7	2	Unt	High
SR2	1	SR2_1	0.75	18.1	2	Unt	High
SR2	2	SR2_2	0.59	16.9	2	Unt	High
SR2	3	SR2_3	NA	NA	2	Unt	High
SR2	4	SR2_4	NA	NA	2	Unt	High
SR2	5	SR2_5	1.39	23	2	Unt	High
SR3	0	SR3_0	0.85	19.1	2	Unt	Low
SR3	1	SR3_1	NA	NA	2	Unt	Low
SR3	2	SR3_2	NA	NA	2	Unt	Low
SR3	3	SR3_3	NA	NA	2	Unt	Low
SR4	0	SR4_0	0.5	16	2	Unt	High
SR4	1	SR4_1	0.58	15.9	2	Unt	High
SR4	2	SR4_2	0.95	20.5	2	Unt	High
SR4	3	SR4_3	0.8	18.6	2	Unt	High
SR4	4	SR4_4	1.91	25.1	2	Unt	High
SR4	5	SR4_5	1.23	21.8	2	Unt	High
SR5	0	SR5_0	1.02	17.9	2	Unt	High
SR5	1	SR5_1	0.86	18.8	2	Unt	High
SR5	2	SR5_2	0.86	21.3	2	Unt	High
SR5	3	SR5_3	1.56	23	2	Unt	High
SR5	4	SR5_4	NA	NA	2	Unt	High
SR5	5	SR5_5	1.42	22.3	2	Unt	High
SR6	0	SR6_0	0.57	18.4	2	Unt	High
SR6	1	SR6_1	0.96	20.4	2	Unt	High
SR6	2	SR6_2	1.23	22.1	2	Unt	High
SR6	3	SR6_3	1.48	23.6	2	Unt	High
SR6	4	SR6_4	1.5	23.8	2	Unt	High
SR6	5	SR6_5	2.55	27.6	2	Unt	High
SR7	0	SR7_0	NA	NA	2	Unt	Low
SR7	1	SR7_1	0.88	19.7	2	Unt	Low
SR7	2	SR7_2	0.84	18.8	2	Unt	Low
SR7	3	SR7_3	1.53	23.1	2	Unt	Low
SR8	0	SR8_0	0.56	16.8	2	Unt	Low
SR8	1	SR8_1	0.52	17.1	2	Unt	Low
SR8	2	SR8_2	0.71	17.9	2	Unt	Low
SR8	3	SR8_3	1.36	21.9	2	Unt	Low
SR9	0	SR9_0	0.46	15.5	2	Unt	Low
SR9	1	SR9_1	0.77	18.2	2	Unt	Low
SR9	2	SR9_2	1.23	21.8	2	Unt	Low
SR9	3	SR9_3	1.25	21.2	2	Unt	Low
SR10	0	SR10_0	1.01	21	2	Unt	High
SR10	1	SR10_1	1.21	20.7	2	Unt	High
SR10	2	SR10_2	1.14	22.7	2	Unt	High
SR10	3	SR10_3	1.48	22.6	2	Unt	High
SR10	4	SR10_4	1.4	22.2	2	Unt	High
SR10	5	SR10_5	2.41	27.6	2	Unt	High
ER1	0	ER1_0	0.61	18.1	2	Trt	High
ER1	1	ER1_1	0.58	18.3	2	Trt	High
ER1	2	ER1_2	1.1	21	2	Trt	High
ER1	3	ER1_3	1.1	23.1	2	Trt	High
ER1	4	ER1_4	1.39	22.5	2	Trt	High
ER1	5	ER1_5	NA	NA	2	Trt	High
ER2	0	ER2_0	0.67	17.5	2	Trt	Low
ER2	1	ER2_1	0.56	16.1	2	Trt	Low
ER2	2	ER2_2	1.31	21.2	2	Trt	Low
ER2	3	ER2_3	NA	NA	2	Trt	Low
ER3	0	ER3_0	NA	NA	2	Trt	High
ER3	1	ER3_1	1.56	22.8	2	Trt	High
ER3	2	ER3_2	1.24	20.4	2	Trt	High
ER3	3	ER3_3	NA	NA	2	Trt	High
ER3	4	ER3_4	1.5	22.9	2	Trt	High
ER3	5	ER3_5	0.82	19	2	Trt	High
ER4	0	ER4_0	NA	NA	2	Trt	Low
ER4	1	ER4_1	0.29	12.8	2	Trt	Low
ER4	2	ER4_2	0.26	13.6	2	Trt	Low
ER4	3	ER4_3	0.85	20.7	2	Trt	Low
ER5	0	ER5_0	0.63	19	2	Trt	High
ER5	1	ER5_1	0.59	17.6	2	Trt	High
ER5	2	ER5_2	0.54	17.6	2	Trt	High
ER5	3	ER5_3	0.75	19.3	2	Trt	High
ER5	4	ER5_4	1.41	22.2	2	Trt	High
ER5	5	ER5_5	0.93	19.9	2	Trt	High
ER6	0	ER6_0	NA	NA	2	Trt	Low
ER6	1	ER6_1	0.63	16.9	2	Trt	Low
ER6	2	ER6_2	0.64	18.1	2	Trt	Low
ER6	3	ER6_3	NA	NA	2	Trt	Low
ER7	0	ER7_0	0.86	20.1	2	Trt	High
ER7	1	ER7_1	0.64	17.8	2	Trt	High
ER7	2	ER7_2	1.1	20.8	2	Trt	High
ER7	3	ER7_3	1.13	21.9	2	Trt	High
ER7	4	ER7_4	1.45	22.9	2	Trt	High
ER7	5	ER7_5	0.99	20.1	2	Trt	High
ER8	0	ER8_0	NA	NA	2	Trt	Low
ER8	1	ER8_1	1.28	21.9	2	Trt	Low
ER8	2	ER8_2	0.86	19.1	2	Trt	Low
ER8	3	ER8_3	1.81	23.8	2	Trt	Low
ER9	0	ER9_0	0.73	18.1	2	Trt	High
ER9	1	ER9_1	0.92	21.6	2	Trt	High
ER9	2	ER9_2	0.85	18.9	2	Trt	High
ER9	3	ER9_3	0.82	20.1	2	Trt	High
ER9	4	ER9_4	NA	NA	2	Trt	High
ER9	5	ER9_5	NA	NA	2	Trt	High
ER10	0	ER10_0	0.54	16.1	2	Trt	Low
ER10	1	ER10_1	0.63	19	2	Trt	Low
ER10	2	ER10_2	0.98	20.5	2	Trt	Low
ER10	3	ER10_3	1.18	21.4	2	Trt	Low
DS1	0	DS1_0	NA	NA	2	Unt	High
DS1	1	DS1_1	0.35	14.7	2	Unt	High
DS1	2	DS1_2	NA	NA	2	Unt	High
DS1	3	DS1_3	0.31	12.3	2	Unt	High
DS1	4	DS1_4	0.41	14.8	2	Unt	High
DS1	5	DS1_5	NA	NA	2	Unt	High
DS2	0	DS2_0	NA	NA	2	Unt	Low
DS2	1	DS2_1	NA	NA	2	Unt	Low
DS2	2	DS2_2	NA	NA	2	Unt	Low
DS2	3	DS2_3	0.63	17.2	2	Unt	Low
DS3	0	DS3_0	NA	NA	2	Unt	High
DS3	1	DS3_1	NA	NA	2	Unt	High
DS3	2	DS3_2	0.56	15.6	2	Unt	High
DS3	3	DS3_3	NA	NA	2	Unt	High
DS3	4	DS3_4	NA	NA	2	Unt	High
DS3	5	DS3_5	0.74	17	2	Unt	High
DS4	0	DS4_0	NA	NA	2	Unt	Low
DS4	1	DS4_1	NA	NA	2	Unt	Low
DS4	2	DS4_2	0.72	16.7	2	Unt	Low
DS4	3	DS4_3	0.73	16.4	2	Unt	Low
DS5	0	DS5_0	NA	NA	2	Unt	High
DS5	1	DS5_1	NA	NA	2	Unt	High
DS5	2	DS5_2	NA	NA	2	Unt	High
DS5	3	DS5_3	NA	NA	2	Unt	High
DS5	4	DS5_4	NA	NA	2	Unt	High
DS5	5	DS5_5	NA	NA	2	Unt	High
DS6	0	DS6_0	0.58	16	2	Unt	Low
DS6	1	DS6_1	1.16	20.3	2	Unt	Low
DS6	2	DS6_2	0.97	18.9	2	Unt	Low
DS6	3	DS6_3	1.45	20.3	2	Unt	Low
DS7	0	DS7_0	NA	NA	2	Unt	High
DS7	1	DS7_1	0.85	16.6	2	Unt	High
DS7	2	DS7_2	NA	NA	2	Unt	High
DS7	3	DS7_3	0.44	15.4	2	Unt	High
DS7	4	DS7_4	0.69	15.6	2	Unt	High
DS7	5	DS7_5	0.72	16.5	2	Unt	High
DS8	0	DS8_0	0.47	14.9	2	Unt	Low
DS8	1	DS8_1	0.97	19.8	2	Unt	Low
DS8	2	DS8_2	0.78	16.6	2	Unt	Low
DS8	3	DS8_3	1.07	19.1	2	Unt	Low
DS9	0	DS9_0	0.65	16.7	2	Unt	High
DS9	1	DS9_1	0.34	13	2	Unt	High
DS9	2	DS9_2	0.63	15.6	2	Unt	High
DS9	3	DS9_3	NA	NA	2	Unt	High
DS9	4	DS9_4	0.76	17.4	2	Unt	High
DS9	5	DS9_5	0.74	16.4	2	Unt	High
DS10	0	DS10_0	NA	NA	2	Unt	Low
DS10	1	DS10_1	0.58	17.3	2	Unt	Low
DS10	2	DS10_2	NA	NA	2	Unt	Low
DS10	3	DS10_3	1.03	18.6	2	Unt	Low
P1	0	P1_0	0.7	17.4	3	Trt	High
P1	1	P1_1	0.8	18.2	3	Trt	High
P1	2	P1_2	0.64	16.4	3	Trt	High
P1	3	P1_3	1	19.3	3	Trt	High
P1	4	P1_4	1.38	21.8	3	Trt	High
P1	5	P1_5	1.2	19.9	3	Trt	High
P2	0	P2_0	NA	NA	3	Trt	Low
P2	1	P2_1	NA	NA	3	Trt	Low
P2	2	P2_2	0.39	14.1	3	Trt	Low
P2	3	P2_3	0.5	15.6	3	Trt	Low
P3	0	P3_0	0.64	17.1	3	Trt	Low
P3	1	P3_1	1.06	19	3	Trt	Low
P3	2	P3_2	0.99	19.5	3	Trt	Low
P3	3	P3_3	0.69	17.9	3	Trt	Low
P4	0	P4_0	0.59	16.5	3	Trt	High
P4	1	P4_1	0.76	17.7	3	Trt	High
P4	2	P4_2	0.83	18.2	3	Trt	High
P4	3	P4_3	1.22	20	3	Trt	High
P4	4	P4_4	NA	NA	3	Trt	High
P4	5	P4_5	2.05	23.4	3	Trt	High
P5	0	P5_0	NA	NA	3	Trt	Low
P5	1	P5_1	NA	NA	3	Trt	Low
P5	2	P5_2	NA	NA	3	Trt	Low
P5	3	P5_3	0.57	15.8	3	Trt	Low
P6	0	P6_0	0.97	19.4	3	Trt	High
P6	1	P6_1	NA	NA	3	Trt	High
P6	2	P6_2	1.19	20.6	3	Trt	High
P6	3	P6_3	NA	NA	3	Trt	High
P6	4	P6_4	2.17	23.5	3	Trt	High
P6	5	P6_5	2.02	24.2	3	Trt	High
P7	0	P7_0	NA	NA	3	Trt	Low
P7	1	P7_1	0.76	17.3	3	Trt	Low
P7	2	P7_2	0.91	19.1	3	Trt	Low
P7	3	P7_3	NA	NA	3	Trt	Low
P8	0	P8_0	0.81	17.5	3	Trt	High
P8	1	P8_1	1.77	22.6	3	Trt	High
P8	2	P8_2	1.21	20.3	3	Trt	High
P8	3	P8_3	0.97	18.1	3	Trt	High
P8	4	P8_4	2.12	25.1	3	Trt	High
P8	5	P8_5	0.81	17.3	3	Trt	High
P9	0	P9_0	NA	NA	3	Trt	Low
P9	1	P9_1	0.66	17.9	3	Trt	Low
P9	2	P9_2	NA	NA	3	Trt	Low
P9	4	P9_4	1.51	21.1	3	Trt	Low
P10	0	P10_0	NA	NA	3	Trt	High
P10	1	P10_1	0.76	17.7	3	Trt	High
P10	2	P10_2	NA	NA	3	Trt	High
P10	3	P10_3	0.69	16.7	3	Trt	High
P10	4	P10_4	1.49	23	3	Trt	High
P10	5	P10_5	1.19	19.9	3	Trt	High
SR1	0	SR1_0	1.03	18.4	3	Unt	Low
SR1	1	SR1_1	0.93	19	3	Unt	Low
SR1	2	SR1_2	1.7	23.8	3	Unt	Low
SR1	3	SR1_3	1.43	22.9	3	Unt	Low
SR2	0	SR2_0	0.44	16.6	3	Unt	High
SR2	1	SR2_1	0.98	17.9	3	Unt	High
SR2	2	SR2_2	0.82	17.6	3	Unt	High
SR2	3	SR2_3	NA	NA	3	Unt	High
SR2	4	SR2_4	NA	NA	3	Unt	High
SR2	5	SR2_5	1.91	21.7	3	Unt	High
SR3	0	SR3_0	0.9	19	3	Unt	Low
SR3	1	SR3_1	0.98	18.8	3	Unt	Low
SR3	2	SR3_2	NA	NA	3	Unt	Low
SR3	3	SR3_3	1.71	23	3	Unt	Low
SR4	0	SR4_0	0.66	17.9	3	Unt	High
SR4	1	SR4_1	0.6	16.2	3	Unt	High
SR4	2	SR4_2	1.05	20.7	3	Unt	High
SR4	3	SR4_3	0.92	20.7	3	Unt	High
SR4	4	SR4_4	2.17	24.5	3	Unt	High
SR4	5	SR4_5	1.52	21.5	3	Unt	High
SR5	0	SR5_0	1.1	18.8	3	Unt	High
SR5	1	SR5_1	0.94	19.9	3	Unt	High
SR5	2	SR5_2	0.94	18.2	3	Unt	High
SR5	3	SR5_3	1.49	22.6	3	Unt	High
SR5	4	SR5_4	1.26	22.2	3	Unt	High
SR5	5	SR5_5	1.56	21.8	3	Unt	High
SR6	0	SR6_0	0.78	17.3	3	Unt	High
SR6	1	SR6_1	1.34	20.3	3	Unt	High
SR6	2	SR6_2	1.47	22.3	3	Unt	High
SR6	3	SR6_3	1.66	22.5	3	Unt	High
SR6	4	SR6_4	1.93	23.5	3	Unt	High
SR6	5	SR6_5	3.35	29	3	Unt	High
SR7	0	SR7_0	NA	NA	3	Unt	Low
SR7	1	SR7_1	0.96	19.4	3	Unt	Low
SR7	2	SR7_2	0.88	18	3	Unt	Low
SR7	3	SR7_3	1.66	21.4	3	Unt	Low
SR8	0	SR8_0	0.88	18.9	3	Unt	Low
SR8	1	SR8_1	0.68	18.4	3	Unt	Low
SR8	2	SR8_2	0.86	20.1	3	Unt	Low
SR8	3	SR8_3	1.51	23	3	Unt	Low
SR9	0	SR9_0	0.52	17.2	3	Unt	Low
SR9	1	SR9_1	0.84	19.1	3	Unt	Low
SR9	2	SR9_2	1.12	21	3	Unt	Low
SR9	3	SR9_3	1.56	22.3	3	Unt	Low
SR10	0	SR10_0	1.03	21.4	3	Unt	High
SR10	1	SR10_1	1.49	21.6	3	Unt	High
SR10	2	SR10_2	1.64	21.8	3	Unt	High
SR10	3	SR10_3	1.87	24.4	3	Unt	High
SR10	4	SR10_4	1.6	22.8	3	Unt	High
SR10	5	SR10_5	2.58	27.9	3	Unt	High
ER1	0	ER1_0	0.65	17.6	3	Trt	High
ER1	1	ER1_1	0.6	18	3	Trt	High
ER1	2	ER1_2	1.09	23	3	Trt	High
ER1	3	ER1_3	1.48	23.8	3	Trt	High
ER1	4	ER1_4	1.44	23.2	3	Trt	High
ER1	5	ER1_5	1.14	20.2	3	Trt	High
ER2	0	ER2_0	0.68	17.5	3	Trt	Low
ER2	1	ER2_1	0.55	16.3	3	Trt	Low
ER2	2	ER2_2	1.86	22.4	3	Trt	Low
ER2	3	ER2_3	1.1	19.8	3	Trt	Low
ER3	0	ER3_0	NA	NA	3	Trt	High
ER3	1	ER3_1	1.99	21.8	3	Trt	High
ER3	2	ER3_2	NA	NA	3	Trt	High
ER3	3	ER3_3	1.81	21.8	3	Trt	High
ER3	4	ER3_4	1.71	23.8	3	Trt	High
ER3	5	ER3_5	0.87	20.1	3	Trt	High
ER4	0	ER4_0	NA	NA	3	Trt	Low
ER4	1	ER4_1	NA	NA	3	Trt	Low
ER4	2	ER4_2	0.46	16.6	3	Trt	Low
ER4	3	ER4_3	1.05	20.4	3	Trt	Low
ER5	0	ER5_0	0.7	18.3	3	Trt	High
ER5	1	ER5_1	0.72	19.1	3	Trt	High
ER5	2	ER5_2	0.86	16.6	3	Trt	High
ER5	3	ER5_3	0.99	19.1	3	Trt	High
ER5	4	ER5_4	1.5	24.1	3	Trt	High
ER5	5	ER5_5	0.86	18.2	3	Trt	High
ER6	0	ER6_0	NA	NA	3	Trt	Low
ER6	1	ER6_1	0.88	18.1	3	Trt	Low
ER6	2	ER6_2	0.74	19.2	3	Trt	Low
ER6	3	ER6_3	NA	NA	3	Trt	Low
ER7	0	ER7_0	0.73	19.1	3	Trt	High
ER7	1	ER7_1	0.84	18.4	3	Trt	High
ER7	2	ER7_2	1.33	21	3	Trt	High
ER7	3	ER7_3	NA	NA	3	Trt	High
ER7	4	ER7_4	1.28	21.8	3	Trt	High
ER7	5	ER7_5	0.96	18.8	3	Trt	High
ER8	0	ER8_0	NA	NA	3	Trt	Low
ER8	1	ER8_1	1.64	24.3	3	Trt	Low
ER8	2	ER8_2	1.02	21.6	3	Trt	Low
ER8	3	ER8_3	2.23	25.3	3	Trt	Low
ER9	0	ER9_0	0.8	17.5	3	Trt	High
ER9	1	ER9_1	1.17	20.9	3	Trt	High
ER9	2	ER9_2	0.77	20	3	Trt	High
ER9	3	ER9_3	0.94	19.8	3	Trt	High
ER9	4	ER9_4	NA	NA	3	Trt	High
ER9	5	ER9_5	NA	NA	3	Trt	High
ER10	0	ER10_0	0.69	15.1	3	Trt	Low
ER10	1	ER10_1	0.9	18	3	Trt	Low
ER10	2	ER10_2	1.09	20.7	3	Trt	Low
ER10	3	ER10_3	1.41	22.2	3	Trt	Low
DS1	0	DS1_0	NA	NA	3	Unt	High
DS1	1	DS1_1	0.33	13.9	3	Unt	High
DS1	2	DS1_2	NA	NA	3	Unt	High
DS1	3	DS1_3	NA	NA	3	Unt	High
DS1	4	DS1_4	0.46	15.1	3	Unt	High
DS1	5	DS1_5	NA	NA	3	Unt	High
DS2	0	DS2_0	0.75	17.9	3	Unt	Low
DS2	1	DS2_1	0.6	17.2	3	Unt	Low
DS2	2	DS2_2	NA	NA	3	Unt	Low
DS2	3	DS2_3	NA	NA	3	Unt	Low
DS3	0	DS3_0	NA	NA	3	Unt	High
DS3	1	DS3_1	NA	NA	3	Unt	High
DS3	2	DS3_2	0.63	15.1	3	Unt	High
DS3	3	DS3_3	NA	NA	3	Unt	High
DS3	4	DS3_4	NA	NA	3	Unt	High
DS3	5	DS3_5	0.66	16.5	3	Unt	High
DS4	0	DS4_0	NA	NA	3	Unt	Low
DS4	1	DS4_1	NA	NA	3	Unt	Low
DS4	2	DS4_2	0.75	17.8	3	Unt	Low
DS4	3	DS4_3	0.63	16.3	3	Unt	Low
DS5	0	DS5_0	NA	NA	3	Unt	High
DS5	1	DS5_1	NA	NA	3	Unt	High
DS5	2	DS5_2	NA	NA	3	Unt	High
DS5	3	DS5_3	NA	NA	3	Unt	High
DS5	4	DS5_4	NA	NA	3	Unt	High
DS5	5	DS5_5	NA	NA	3	Unt	High
DS6	0	DS6_0	0.61	16.6	3	Unt	Low
DS6	1	DS6_1	1.11	20.5	3	Unt	Low
DS6	2	DS6_2	1.02	18.4	3	Unt	Low
DS6	3	DS6_3	1.5	23.2	3	Unt	Low
DS7	0	DS7_0	0.63	15.3	3	Unt	High
DS7	1	DS7_1	0.76	17.2	3	Unt	High
DS7	2	DS7_2	NA	NA	3	Unt	High
DS7	3	DS7_3	NA	NA	3	Unt	High
DS7	4	DS7_4	0.71	17.2	3	Unt	High
DS7	5	DS7_5	0.75	17.4	3	Unt	High
DS8	0	DS8_0	0.45	14.9	3	Unt	Low
DS8	1	DS8_1	1.13	20.2	3	Unt	Low
DS8	2	DS8_2	0.67	18.3	3	Unt	Low
DS8	3	DS8_3	1	19.3	3	Unt	Low
DS9	0	DS9_0	0.74	16.5	3	Unt	High
DS9	1	DS9_1	0.29	13	3	Unt	High
DS9	2	DS9_2	0.77	16	3	Unt	High
DS9	3	DS9_3	0.75	17.5	3	Unt	High
DS9	4	DS9_4	1.01	18.5	3	Unt	High
DS9	5	DS9_5	0.88	18.2	3	Unt	High
DS10	0	DS10_0	0.63	17.1	3	Unt	Low
DS10	1	DS10_1	0.73	18.6	3	Unt	Low
DS10	2	DS10_2	NA	NA	3	Unt	Low
DS10	3	DS10_3	1.02	19.1	3	Unt	Low
P1	0	P1_0	0.67	18	4	Trt	High
P1	1	P1_1	0.59	16.7	4	Trt	High
P1	2	P1_2	0.64	16.7	4	Trt	High
P1	3	P1_3	1.09	20.2	4	Trt	High
P1	4	P1_4	1.3	22.3	4	Trt	High
P1	5	P1_5	NA	NA	4	Trt	High
P2	0	P2_0	NA	NA	4	Trt	Low
P2	1	P2_1	NA	NA	4	Trt	Low
P2	2	P2_2	NA	NA	4	Trt	Low
P2	3	P2_3	NA	NA	4	Trt	Low
P3	0	P3_0	0.74	17.6	4	Trt	Low
P3	1	P3_1	NA	NA	4	Trt	Low
P3	2	P3_2	1.01	19.3	4	Trt	Low
P3	3	P3_3	0.78	18.1	4	Trt	Low
P4	0	P4_0	0.76	17.2	4	Trt	High
P4	1	P4_1	0.77	17.9	4	Trt	High
P4	2	P4_2	1.04	18.4	4	Trt	High
P4	3	P4_3	1.75	22.7	4	Trt	High
P4	4	P4_4	NA	NA	4	Trt	High
P4	5	P4_5	2.76	25.4	4	Trt	High
P5	0	P5_0	NA	NA	4	Trt	Low
P5	1	P5_1	NA	NA	4	Trt	Low
P5	2	P5_2	NA	NA	4	Trt	Low
P5	3	P5_3	0.69	17.6	4	Trt	Low
P6	0	P6_0	0.9	19.5	4	Trt	High
P6	1	P6_1	NA	NA	4	Trt	High
P6	2	P6_2	1.34	22.1	4	Trt	High
P6	3	P6_3	1.09	21	4	Trt	High
P6	4	P6_4	2.14	24.4	4	Trt	High
P6	5	P6_5	1.99	24.9	4	Trt	High
P7	0	P7_0	NA	NA	4	Trt	Low
P7	1	P7_1	0.89	18.3	4	Trt	Low
P7	2	P7_2	1.05	21	4	Trt	Low
P7	3	P7_3	NA	NA	4	Trt	Low
P8	0	P8_0	0.91	19.7	4	Trt	High
P8	1	P8_1	1.77	24	4	Trt	High
P8	2	P8_2	1.21	21.4	4	Trt	High
P8	3	P8_3	0.94	19.1	4	Trt	High
P8	4	P8_4	2.44	26.6	4	Trt	High
P8	5	P8_5	0.74	18.8	4	Trt	High
P9	0	P9_0	0.42	16.6	4	Trt	Low
P9	1	P9_1	0.67	19	4	Trt	Low
P9	2	P9_2	NA	NA	4	Trt	Low
P9	4	P9_4	1.42	22.7	4	Trt	Low
P10	0	P10_0	NA	NA	4	Trt	High
P10	1	P10_1	NA	NA	4	Trt	High
P10	2	P10_2	NA	NA	4	Trt	High
P10	3	P10_3	0.73	17.7	4	Trt	High
P10	4	P10_4	1.06	22.1	4	Trt	High
P10	5	P10_5	1.14	21.2	4	Trt	High
SR1	0	SR1_0	0.92	18.4	4	Unt	Low
SR1	1	SR1_1	1.13	21	4	Unt	Low
SR1	2	SR1_2	1.82	23.1	4	Unt	Low
SR1	3	SR1_3	1.58	23.8	4	Unt	Low
SR2	0	SR2_0	0.47	16.4	4	Unt	High
SR2	1	SR2_1	0.94	19.5	4	Unt	High
SR2	2	SR2_2	0.77	18.5	4	Unt	High
SR2	3	SR2_3	NA	NA	4	Unt	High
SR2	4	SR2_4	NA	NA	4	Unt	High
SR2	5	SR2_5	1.43	22.5	4	Unt	High
SR3	0	SR3_0	0.92	18.4	4	Unt	Low
SR3	1	SR3_1	1.09	19.5	4	Unt	Low
SR3	2	SR3_2	0.9	21.7	4	Unt	Low
SR3	3	SR3_3	1.55	23.6	4	Unt	Low
SR4	0	SR4_0	0.65	18.3	4	Unt	High
SR4	1	SR4_1	NA	NA	4	Unt	High
SR4	2	SR4_2	1.2	20.8	4	Unt	High
SR4	3	SR4_3	0.98	18.4	4	Unt	High
SR4	4	SR4_4	1.98	25.9	4	Unt	High
SR4	5	SR4_5	1.36	18.3	4	Unt	High
SR5	0	SR5_0	1.01	19.1	4	Unt	High
SR5	1	SR5_1	0.87	22.1	4	Unt	High
SR5	2	SR5_2	0.88	20.3	4	Unt	High
SR5	3	SR5_3	1.67	23.4	4	Unt	High
SR5	4	SR5_4	1.37	22.2	4	Unt	High
SR5	5	SR5_5	1.33	21.1	4	Unt	High
SR6	0	SR6_0	0.75	17.8	4	Unt	High
SR6	1	SR6_1	1.29	22.8	4	Unt	High
SR6	2	SR6_2	1.51	23.4	4	Unt	High
SR6	3	SR6_3	1.93	23.1	4	Unt	High
SR6	4	SR6_4	NA	NA	4	Unt	High
SR6	5	SR6_5	2.99	29.7	4	Unt	High
SR7	0	SR7_0	NA	NA	4	Unt	Low
SR7	1	SR7_1	1.8	22.5	4	Unt	Low
SR7	2	SR7_2	0.89	18.8	4	Unt	Low
SR7	3	SR7_3	NA	NA	4	Unt	Low
SR8	0	SR8_0	0.86	18.7	4	Unt	Low
SR8	1	SR8_1	0.67	17.8	4	Unt	Low
SR8	2	SR8_2	0.9	18.5	4	Unt	Low
SR8	3	SR8_3	1.49	22.9	4	Unt	Low
SR9	0	SR9_0	NA	NA	4	Unt	Low
SR9	1	SR9_1	0.82	18.5	4	Unt	Low
SR9	2	SR9_2	1.06	21.3	4	Unt	Low
SR9	3	SR9_3	1.17	19.6	4	Unt	Low
SR10	0	SR10_0	1.05	22	4	Unt	High
SR10	1	SR10_1	1.52	22.2	4	Unt	High
SR10	2	SR10_2	1.28	21.3	4	Unt	High
SR10	3	SR10_3	1.6	22.9	4	Unt	High
SR10	4	SR10_4	1.55	25.1	4	Unt	High
SR10	5	SR10_5	2.5	26.4	4	Unt	High
ER1	0	ER1_0	0.67	19.1	4	Trt	High
ER1	1	ER1_1	0.68	19.2	4	Trt	High
ER1	2	ER1_2	1.01	21.5	4	Trt	High
ER1	3	ER1_3	1.4	23.5	4	Trt	High
ER1	4	ER1_4	NA	NA	4	Trt	High
ER1	5	ER1_5	1.09	22.8	4	Trt	High
ER2	0	ER2_0	NA	NA	4	Trt	Low
ER2	1	ER2_1	0.73	18.6	4	Trt	Low
ER2	2	ER2_2	1.96	25.6	4	Trt	Low
ER2	3	ER2_3	1.27	22	4	Trt	Low
ER3	0	ER3_0	NA	NA	4	Trt	High
ER3	1	ER3_1	1.71	26.4	4	Trt	High
ER3	2	ER3_2	1.07	22.1	4	Trt	High
ER3	3	ER3_3	NA	NA	4	Trt	High
ER3	4	ER3_4	1.65	24.1	4	Trt	High
ER3	5	ER3_5	0.86	18	4	Trt	High
ER4	0	ER4_0	NA	NA	4	Trt	Low
ER4	1	ER4_1	NA	NA	4	Trt	Low
ER4	2	ER4_2	NA	NA	4	Trt	Low
ER4	3	ER4_3	1.41	20.4	4	Trt	Low
ER5	0	ER5_0	0.68	18.5	4	Trt	High
ER5	1	ER5_1	0.68	16.8	4	Trt	High
ER5	2	ER5_2	0.77	20.5	4	Trt	High
ER5	3	ER5_3	NA	NA	4	Trt	High
ER5	4	ER5_4	1.62	23.1	4	Trt	High
ER5	5	ER5_5	0.8	20.6	4	Trt	High
ER6	0	ER6_0	NA	NA	4	Trt	Low
ER6	1	ER6_1	1.04	22.2	4	Trt	Low
ER6	2	ER6_2	0.83	19.7	4	Trt	Low
ER6	3	ER6_3	NA	NA	4	Trt	Low
ER7	0	ER7_0	0.91	21.2	4	Trt	High
ER7	1	ER7_1	NA	NA	4	Trt	High
ER7	2	ER7_2	1.36	23.1	4	Trt	High
ER7	3	ER7_3	1.13	21.1	4	Trt	High
ER7	4	ER7_4	1.38	22.8	4	Trt	High
ER7	5	ER7_5	0.92	19	4	Trt	High
ER8	0	ER8_0	NA	NA	4	Trt	Low
ER8	1	ER8_1	1.87	24.7	4	Trt	Low
ER8	2	ER8_2	1.05	20.5	4	Trt	Low
ER8	3	ER8_3	2.04	26.9	4	Trt	Low
ER9	0	ER9_0	0.87	19.6	4	Trt	High
ER9	1	ER9_1	1.27	21.1	4	Trt	High
ER9	2	ER9_2	0.94	19.3	4	Trt	High
ER9	3	ER9_3	1.06	1.06	4	Trt	High
ER9	4	ER9_4	NA	NA	4	Trt	High
ER9	5	ER9_5	NA	NA	4	Trt	High
ER10	0	ER10_0	0.68	16.9	4	Trt	Low
ER10	1	ER10_1	0.73	19.1	4	Trt	Low
ER10	2	ER10_2	1.08	20.8	4	Trt	Low
ER10	3	ER10_3	1.59	23.4	4	Trt	Low
DS1	0	DS1_0	NA	NA	4	Unt	High
DS1	1	DS1_1	0.3	13.8	4	Unt	High
DS1	2	DS1_2	0.43	15.8	4	Unt	High
DS1	3	DS1_3	0.27	12.6	4	Unt	High
DS1	4	DS1_4	0.57	15.9	4	Unt	High
DS1	5	DS1_5	NA	NA	4	Unt	High
DS2	0	DS2_0	0.73	17.6	4	Unt	Low
DS2	1	DS2_1	0.66	17.8	4	Unt	Low
DS2	2	DS2_2	NA	NA	4	Unt	Low
DS2	3	DS2_3	1.13	19.5	4	Unt	Low
DS3	0	DS3_0	NA	NA	4	Unt	High
DS3	1	DS3_1	NA	NA	4	Unt	High
DS3	2	DS3_2	0.74	16.9	4	Unt	High
DS3	3	DS3_3	NA	NA	4	Unt	High
DS3	4	DS3_4	NA	NA	4	Unt	High
DS3	5	DS3_5	0.62	16.5	4	Unt	High
DS4	0	DS4_0	NA	NA	4	Unt	Low
DS4	1	DS4_1	NA	NA	4	Unt	Low
DS4	2	DS4_2	0.74	18.1	4	Unt	Low
DS4	3	DS4_3	0.66	15.5	4	Unt	Low
DS5	0	DS5_0	NA	NA	4	Unt	High
DS5	1	DS5_1	NA	NA	4	Unt	High
DS5	2	DS5_2	NA	NA	4	Unt	High
DS5	3	DS5_3	NA	NA	4	Unt	High
DS5	4	DS5_4	NA	NA	4	Unt	High
DS5	5	DS5_5	NA	NA	4	Unt	High
DS6	0	DS6_0	0.74	16.1	4	Unt	Low
DS6	1	DS6_1	1.43	19.4	4	Unt	Low
DS6	2	DS6_2	1.06	18.6	4	Unt	Low
DS6	3	DS6_3	1.58	22.2	4	Unt	Low
DS7	0	DS7_0	0.83	15.7	4	Unt	High
DS7	1	DS7_1	0.92	18.2	4	Unt	High
DS7	2	DS7_2	NA	NA	4	Unt	High
DS7	3	DS7_3	NA	NA	4	Unt	High
DS7	4	DS7_4	0.87	17.4	4	Unt	High
DS7	5	DS7_5	0.82	17.6	4	Unt	High
DS8	0	DS8_0	0.52	16.5	4	Unt	Low
DS8	1	DS8_1	1.29	21.6	4	Unt	Low
DS8	2	DS8_2	0.77	18.4	4	Unt	Low
DS8	3	DS8_3	1.25	21	4	Unt	Low
DS9	0	DS9_0	0.74	19.3	4	Unt	High
DS9	1	DS9_1	0.44	11.7	4	Unt	High
DS9	2	DS9_2	0.81	15.9	4	Unt	High
DS9	3	DS9_3	0.76	16.8	4	Unt	High
DS9	4	DS9_4	NA	NA	4	Unt	High
DS9	5	DS9_5	0.92	17.3	4	Unt	High
DS10	0	DS10_0	NA	NA	4	Unt	Low
DS10	1	DS10_1	NA	NA	4	Unt	Low
DS10	2	DS10_2	NA	NA	4	Unt	Low
DS10	3	DS10_3	1.1	20.2	4	Unt	Low
P1	0	P1_0	0.76	17.5	5	Trt	High
P1	1	P1_1	0.81	17.2	5	Trt	High
P1	2	P1_2	0.79	17.7	5	Trt	High
P1	3	P1_3	1	20.8	5	Trt	High
P1	4	P1_4	NA	NA	5	Trt	High
P1	5	P1_5	1.3	19.1	5	Trt	High
P2	0	P2_0	NA	NA	5	Trt	Low
P2	1	P2_1	NA	NA	5	Trt	Low
P2	2	P2_2	NA	NA	5	Trt	Low
P2	3	P2_3	NA	NA	5	Trt	Low
P3	0	P3_0	0.83	18.4	5	Trt	Low
P3	1	P3_1	0.73	18.4	5	Trt	Low
P3	2	P3_2	1.31	20.2	5	Trt	Low
P3	3	P3_3	0.96	18.4	5	Trt	Low
P4	0	P4_0	0.99	17.4	5	Trt	High
P4	1	P4_1	1.12	18.8	5	Trt	High
P4	2	P4_2	1.37	19.4	5	Trt	High
P4	3	P4_3	NA	NA	5	Trt	High
P4	4	P4_4	NA	NA	5	Trt	High
P4	5	P4_5	4.43	29.7	5	Trt	High
P5	0	P5_0	NA	NA	5	Trt	Low
P5	1	P5_1	NA	NA	5	Trt	Low
P5	2	P5_2	NA	NA	5	Trt	Low
P5	3	P5_3	NA	NA	5	Trt	Low
P6	0	P6_0	1.15	19.8	5	Trt	High
P6	1	P6_1	2.16	23	5	Trt	High
P6	2	P6_2	1.6	23.1	5	Trt	High
P6	3	P6_3	1.21	21.2	5	Trt	High
P6	4	P6_4	3.2	27.8	5	Trt	High
P6	5	P6_5	2.2	25.7	5	Trt	High
P7	0	P7_0	NA	NA	5	Trt	Low
P7	1	P7_1	1.36	22	5	Trt	Low
P7	2	P7_2	NA	NA	5	Trt	Low
P7	3	P7_3	NA	NA	5	Trt	Low
P8	0	P8_0	1.1	20.5	5	Trt	High
P8	1	P8_1	2.15	24.1	5	Trt	High
P8	2	P8_2	1.66	22.1	5	Trt	High
P8	3	P8_3	1.17	21.1	5	Trt	High
P8	4	P8_4	3.09	27.8	5	Trt	High
P8	5	P8_5	0.87	18.8	5	Trt	High
P9	0	P9_0	0.59	16.1	5	Trt	Low
P9	1	P9_1	0.92	18.1	5	Trt	Low
P9	2	P9_2	NA	NA	5	Trt	Low
P9	4	P9_4	1.91	24	5	Trt	Low
P10	0	P10_0	NA	NA	5	Trt	High
P10	1	P10_1	0.88	19.2	5	Trt	High
P10	2	P10_2	NA	NA	5	Trt	High
P10	3	P10_3	0.73	17.8	5	Trt	High
P10	4	P10_4	1.22	21.7	5	Trt	High
P10	5	P10_5	1.49	21.5	5	Trt	High
SR1	0	SR1_0	1.05	19.1	5	Unt	Low
SR1	1	SR1_1	1.18	20.2	5	Unt	Low
SR1	2	SR1_2	2.33	25.5	5	Unt	Low
SR1	3	SR1_3	1.71	23	5	Unt	Low
SR2	0	SR2_0	0.5	16.6	5	Unt	High
SR2	1	SR2_1	1.1	20.1	5	Unt	High
SR2	2	SR2_2	NA	NA	5	Unt	High
SR2	3	SR2_3	NA	NA	5	Unt	High
SR2	4	SR2_4	NA	NA	5	Unt	High
SR2	5	SR2_5	2.24	24.8	5	Unt	High
SR3	0	SR3_0	1.14	19.5	5	Unt	Low
SR3	1	SR3_1	1.47	20.9	5	Unt	Low
SR3	2	SR3_2	1.21	21.9	5	Unt	Low
SR3	3	SR3_3	1.96	25.5	5	Unt	Low
SR4	0	SR4_0	0.92	18.1	5	Unt	High
SR4	1	SR4_1	NA	NA	5	Unt	High
SR4	2	SR4_2	1.46	22.6	5	Unt	High
SR4	3	SR4_3	1.11	22.3	5	Unt	High
SR4	4	SR4_4	NA	NA	5	Unt	High
SR4	5	SR4_5	1.5	21.3	5	Unt	High
SR5	0	SR5_0	1.28	20.4	5	Unt	High
SR5	1	SR5_1	1.13	21.4	5	Unt	High
SR5	2	SR5_2	1.21	18.8	5	Unt	High
SR5	3	SR5_3	1.88	22.7	5	Unt	High
SR5	4	SR5_4	1.21	21.6	5	Unt	High
SR5	5	SR5_5	1.75	20.3	5	Unt	High
SR6	0	SR6_0	NA	NA	5	Unt	High
SR6	1	SR6_1	1.65	22.7	5	Unt	High
SR6	2	SR6_2	2.04	22.5	5	Unt	High
SR6	3	SR6_3	2.49	24.7	5	Unt	High
SR6	4	SR6_4	2.31	25.9	5	Unt	High
SR6	5	SR6_5	4.01	28.8	5	Unt	High
SR7	0	SR7_0	NA	NA	5	Unt	Low
SR7	1	SR7_1	1.03	22.2	5	Unt	Low
SR7	2	SR7_2	1.15	21.9	5	Unt	Low
SR7	3	SR7_3	NA	NA	5	Unt	Low
SR8	0	SR8_0	1.16	20.1	5	Unt	Low
SR8	1	SR8_1	1.11	18.6	5	Unt	Low
SR8	2	SR8_2	0.99	20.3	5	Unt	Low
SR8	3	SR8_3	2.17	25	5	Unt	Low
SR9	0	SR9_0	NA	NA	5	Unt	Low
SR9	1	SR9_1	1.07	20.7	5	Unt	Low
SR9	2	SR9_2	1.38	24	5	Unt	Low
SR9	3	SR9_3	1.04	21.9	5	Unt	Low
SR10	0	SR10_0	1.16	20.1	5	Unt	High
SR10	1	SR10_1	1.95	20.8	5	Unt	High
SR10	2	SR10_2	1.69	20.5	5	Unt	High
SR10	3	SR10_3	2	22	5	Unt	High
SR10	4	SR10_4	2.07	22.6	5	Unt	High
SR10	5	SR10_5	2.52	26.3	5	Unt	High
ER1	0	ER1_0	0.6	17.4	5	Trt	High
ER1	1	ER1_1	0.6	17	5	Trt	High
ER1	2	ER1_2	1.15	21	5	Trt	High
ER1	3	ER1_3	1.85	21.9	5	Trt	High
ER1	4	ER1_4	NA	NA	5	Trt	High
ER1	5	ER1_5	1.25	20.2	5	Trt	High
ER2	0	ER2_0	NA	NA	5	Trt	Low
ER2	1	ER2_1	0.85	18.8	5	Trt	Low
ER2	2	ER2_2	2.22	23.9	5	Trt	Low
ER2	3	ER2_3	1.68	24.4	5	Trt	Low
ER3	0	ER3_0	NA	NA	5	Trt	High
ER3	1	ER3_1	1.83	24.4	5	Trt	High
ER3	2	ER3_2	1.12	19.9	5	Trt	High
ER3	3	ER3_3	NA	NA	5	Trt	High
ER3	4	ER3_4	2.37	24.8	5	Trt	High
ER3	5	ER3_5	0.66	18.4	5	Trt	High
ER4	0	ER4_0	NA	NA	5	Trt	Low
ER4	1	ER4_1	NA	NA	5	Trt	Low
ER4	2	ER4_2	0.55	16.6	5	Trt	Low
ER4	3	ER4_3	1.48	21.2	5	Trt	Low
ER5	0	ER5_0	0.97	19	5	Trt	High
ER5	1	ER5_1	0.78	17.7	5	Trt	High
ER5	2	ER5_2	1.04	18	5	Trt	High
ER5	3	ER5_3	NA	NA	5	Trt	High
ER5	4	ER5_4	2.09	23.5	5	Trt	High
ER5	5	ER5_5	0.99	20.1	5	Trt	High
ER6	0	ER6_0	NA	NA	5	Trt	Low
ER6	1	ER6_1	1.36	19.6	5	Trt	Low
ER6	2	ER6_2	0.89	18.8	5	Trt	Low
ER6	3	ER6_3	NA	NA	5	Trt	Low
ER7	0	ER7_0	0.96	21.4	5	Trt	High
ER7	1	ER7_1	0.82	17.8	5	Trt	High
ER7	2	ER7_2	1.43	23.2	5	Trt	High
ER7	3	ER7_3	NA	NA	5	Trt	High
ER7	4	ER7_4	1.64	23	5	Trt	High
ER7	5	ER7_5	0.77	19	5	Trt	High
ER8	0	ER8_0	NA	NA	5	Trt	Low
ER8	1	ER8_1	2.11	24.1	5	Trt	Low
ER8	2	ER8_2	1.07	20.1	5	Trt	Low
ER8	3	ER8_3	3.09	25.8	5	Trt	Low
ER9	0	ER9_0	0.91	17.5	5	Trt	High
ER9	1	ER9_1	1.65	22.5	5	Trt	High
ER9	2	ER9_2	1.02	20	5	Trt	High
ER9	3	ER9_3	1.28	21.9	5	Trt	High
ER9	4	ER9_4	NA	NA	5	Trt	High
ER9	5	ER9_5	NA	NA	5	Trt	High
ER10	0	ER10_0	NA	NA	5	Trt	Low
ER10	1	ER10_1	0.77	19.9	5	Trt	Low
ER10	2	ER10_2	1.1	19.2	5	Trt	Low
ER10	3	ER10_3	1.56	22.2	5	Trt	Low
DS1	0	DS1_0	NA	NA	5	Unt	High
DS1	1	DS1_1	NA	NA	5	Unt	High
DS1	2	DS1_2	NA	NA	5	Unt	High
DS1	3	DS1_3	NA	NA	5	Unt	High
DS1	4	DS1_4	NA	NA	5	Unt	High
DS1	5	DS1_5	NA	NA	5	Unt	High
DS2	0	DS2_0	1.22	19.1	5	Unt	Low
DS2	1	DS2_1	0.69	18.8	5	Unt	Low
DS2	2	DS2_2	NA	NA	5	Unt	Low
DS2	3	DS2_3	1.54	20.9	5	Unt	Low
DS3	0	DS3_0	NA	NA	5	Unt	High
DS3	1	DS3_1	NA	NA	5	Unt	High
DS3	2	DS3_2	1.03	19.8	5	Unt	High
DS3	3	DS3_3	NA	NA	5	Unt	High
DS3	4	DS3_4	NA	NA	5	Unt	High
DS3	5	DS3_5	NA	NA	5	Unt	High
DS4	0	DS4_0	NA	NA	5	Unt	Low
DS4	1	DS4_1	NA	NA	5	Unt	Low
DS4	2	DS4_2	1.01	20	5	Unt	Low
DS4	3	DS4_3	NA	NA	5	Unt	Low
DS5	0	DS5_0	NA	NA	5	Unt	High
DS5	1	DS5_1	NA	NA	5	Unt	High
DS5	2	DS5_2	NA	NA	5	Unt	High
DS5	3	DS5_3	NA	NA	5	Unt	High
DS5	4	DS5_4	NA	NA	5	Unt	High
DS5	5	DS5_5	NA	NA	5	Unt	High
DS6	0	DS6_0	1.03	20.1	5	Unt	Low
DS6	1	DS6_1	2.19	24.7	5	Unt	Low
DS6	2	DS6_2	NA	NA	5	Unt	Low
DS6	3	DS6_3	2.32	25.1	5	Unt	Low
DS7	0	DS7_0	0.99	18.9	5	Unt	High
DS7	1	DS7_1	1.63	22.9	5	Unt	High
DS7	2	DS7_2	NA	NA	5	Unt	High
DS7	3	DS7_3	NA	NA	5	Unt	High
DS7	4	DS7_4	NA	NA	5	Unt	High
DS7	5	DS7_5	1.28	19.8	5	Unt	High
DS8	0	DS8_0	0.84	18.4	5	Unt	Low
DS8	1	DS8_1	1.82	23.5	5	Unt	Low
DS8	2	DS8_2	1.03	20	5	Unt	Low
DS8	3	DS8_3	1.44	20.8	5	Unt	Low
DS9	0	DS9_0	NA	NA	5	Unt	High
DS9	1	DS9_1	0.27	13.1	5	Unt	High
DS9	2	DS9_2	0.83	17.8	5	Unt	High
DS9	3	DS9_3	1.44	21.8	5	Unt	High
DS9	4	DS9_4	1.32	20.1	5	Unt	High
DS9	5	DS9_5	1.01	20.9	5	Unt	High
DS10	0	DS10_0	NA	NA	5	Unt	Low
DS10	1	DS10_1	0.91	20	5	Unt	Low
DS10	2	DS10_2	NA	NA	5	Unt	Low
DS10	3	DS10_3	1.32	21.3	5	Unt	Low
P1	0	P1_0	0.72	17.6	6	Trt	High
P1	1	P1_1	0.93	19.8	6	Trt	High
P1	2	P1_2	NA	NA	6	Trt	High
P1	3	P1_3	1.14	20.4	6	Trt	High
P1	4	P1_4	1.69	22.9	6	Trt	High
P1	5	P1_5	1.07	20.2	6	Trt	High
P2	0	P2_0	NA	NA	6	Trt	Low
P2	1	P2_1	NA	NA	6	Trt	Low
P2	2	P2_2	NA	NA	6	Trt	Low
P2	3	P2_3	NA	NA	6	Trt	Low
P3	0	P3_0	0.72	19.1	6	Trt	Low
P3	1	P3_1	NA	NA	6	Trt	Low
P3	2	P3_2	1.54	20.6	6	Trt	Low
P3	3	P3_3	1.08	18.6	6	Trt	Low
P4	0	P4_0	NA	NA	6	Trt	High
P4	1	P4_1	0.97	19.5	6	Trt	High
P4	2	P4_2	1.02	19.9	6	Trt	High
P4	3	P4_3	2.3	26.8	6	Trt	High
P4	4	P4_4	NA	NA	6	Trt	High
P4	5	P4_5	3.15	27.8	6	Trt	High
P5	0	P5_0	NA	NA	6	Trt	Low
P5	1	P5_1	NA	NA	6	Trt	Low
P5	2	P5_2	NA	NA	6	Trt	Low
P5	3	P5_3	1.08	20	6	Trt	Low
P6	0	P6_0	1.26	20.3	6	Trt	High
P6	1	P6_1	1.75	23.3	6	Trt	High
P6	2	P6_2	1.76	24	6	Trt	High
P6	3	P6_3	1.2	21.6	6	Trt	High
P6	4	P6_4	3.24	30	6	Trt	High
P6	5	P6_5	2.76	25.5	6	Trt	High
P7	0	P7_0	NA	NA	6	Trt	Low
P7	1	P7_1	NA	NA	6	Trt	Low
P7	2	P7_2	2.17	24.4	6	Trt	Low
P7	3	P7_3	NA	NA	6	Trt	Low
P8	0	P8_0	1.29	21.9	6	Trt	High
P8	1	P8_1	NA	NA	6	Trt	High
P8	2	P8_2	2.12	23.2	6	Trt	High
P8	3	P8_3	1.45	22.9	6	Trt	High
P8	4	P8_4	3.9	29	6	Trt	High
P8	5	P8_5	1.08	19.1	6	Trt	High
P9	0	P9_0	0.53	17.2	6	Trt	Low
P9	1	P9_1	NA	NA	6	Trt	Low
P9	2	P9_2	NA	NA	6	Trt	Low
P9	4	P9_4	1.68	23.7	6	Trt	Low
P10	0	P10_0	NA	NA	6	Trt	High
P10	1	P10_1	0.99	18.8	6	Trt	High
P10	2	P10_2	NA	NA	6	Trt	High
P10	3	P10_3	0.82	18.5	6	Trt	High
P10	4	P10_4	1.14	20.6	6	Trt	High
P10	5	P10_5	1.44	22.8	6	Trt	High
SR1	0	SR1_0	NA	NA	6	Unt	Low
SR1	1	SR1_1	NA	NA	6	Unt	Low
SR1	2	SR1_2	NA	NA	6	Unt	Low
SR1	3	SR1_3	NA	NA	6	Unt	Low
SR2	0	SR2_0	NA	NA	6	Unt	High
SR2	1	SR2_1	NA	NA	6	Unt	High
SR2	2	SR2_2	NA	NA	6	Unt	High
SR2	3	SR2_3	NA	NA	6	Unt	High
SR2	4	SR2_4	NA	NA	6	Unt	High
SR2	5	SR2_5	NA	NA	6	Unt	High
SR3	0	SR3_0	1.07	20.3	6	Unt	Low
SR3	1	SR3_1	1.75	24	6	Unt	Low
SR3	2	SR3_2	NA	NA	6	Unt	Low
SR3	3	SR3_3	1.67	24.1	6	Unt	Low
SR4	0	SR4_0	0.78	18.2	6	Unt	High
SR4	1	SR4_1	NA	NA	6	Unt	High
SR4	2	SR4_2	1.16	22.5	6	Unt	High
SR4	3	SR4_3	1.11	21.6	6	Unt	High
SR4	4	SR4_4	NA	NA	6	Unt	High
SR4	5	SR4_5	1.19	21	6	Unt	High
SR5	0	SR5_0	NA	NA	6	Unt	High
SR5	1	SR5_1	0.86	21.1	6	Unt	High
SR5	2	SR5_2	0.96	21.3	6	Unt	High
SR5	3	SR5_3	1.32	22.3	6	Unt	High
SR5	4	SR5_4	1.08	22.4	6	Unt	High
SR5	5	SR5_5	1.24	21.4	6	Unt	High
SR6	0	SR6_0	NA	NA	6	Unt	High
SR6	1	SR6_1	NA	NA	6	Unt	High
SR6	2	SR6_2	NA	NA	6	Unt	High
SR6	3	SR6_3	1.36	23.9	6	Unt	High
SR6	4	SR6_4	1.78	26	6	Unt	High
SR6	5	SR6_5	2.63	29.6	6	Unt	High
SR7	0	SR7_0	NA	NA	6	Unt	Low
SR7	1	SR7_1	1.73	22.1	6	Unt	Low
SR7	2	SR7_2	1.11	21.4	6	Unt	Low
SR7	3	SR7_3	NA	NA	6	Unt	Low
SR8	0	SR8_0	0.96	21	6	Unt	Low
SR8	1	SR8_1	0.87	19.3	6	Unt	Low
SR8	2	SR8_2	0.91	20	6	Unt	Low
SR8	3	SR8_3	1.73	24.6	6	Unt	Low
SR9	0	SR9_0	NA	NA	6	Unt	Low
SR9	1	SR9_1	0.76	18.5	6	Unt	Low
SR9	2	SR9_2	1.16	21.5	6	Unt	Low
SR9	3	SR9_3	NA	NA	6	Unt	Low
SR10	0	SR10_0	1.37	21.6	6	Unt	High
SR10	1	SR10_1	1.76	23.6	6	Unt	High
SR10	2	SR10_2	1.43	24.5	6	Unt	High
SR10	3	SR10_3	1.82	22	6	Unt	High
SR10	4	SR10_4	1.82	25.6	6	Unt	High
SR10	5	SR10_5	2.58	27.7	6	Unt	High
ER1	0	ER1_0	0.57	18.5	6	Trt	High
ER1	1	ER1_1	0.54	19	6	Trt	High
ER1	2	ER1_2	0.98	20.2	6	Trt	High
ER1	3	ER1_3	1.31	24.8	6	Trt	High
ER1	4	ER1_4	1.22	24.1	6	Trt	High
ER1	5	ER1_5	1.13	21.3	6	Trt	High
ER2	0	ER2_0	NA	NA	6	Trt	Low
ER2	1	ER2_1	NA	NA	6	Trt	Low
ER2	2	ER2_2	1.87	23.3	6	Trt	Low
ER2	3	ER2_3	NA	NA	6	Trt	Low
ER3	0	ER3_0	NA	NA	6	Trt	High
ER3	1	ER3_1	NA	NA	6	Trt	High
ER3	2	ER3_2	NA	NA	6	Trt	High
ER3	3	ER3_3	NA	NA	6	Trt	High
ER3	4	ER3_4	NA	NA	6	Trt	High
ER3	5	ER3_5	NA	NA	6	Trt	High
ER4	0	ER4_0	NA	NA	6	Trt	Low
ER4	1	ER4_1	NA	NA	6	Trt	Low
ER4	2	ER4_2	0.55	17.1	6	Trt	Low
ER4	3	ER4_3	1.32	21.9	6	Trt	Low
ER5	0	ER5_0	0.54	18	6	Trt	High
ER5	1	ER5_1	0.56	17.8	6	Trt	High
ER5	2	ER5_2	0.89	20.9	6	Trt	High
ER5	3	ER5_3	NA	NA	6	Trt	High
ER5	4	ER5_4	1.5	25.2	6	Trt	High
ER5	5	ER5_5	NA	NA	6	Trt	High
ER6	0	ER6_0	NA	NA	6	Trt	Low
ER6	1	ER6_1	NA	NA	6	Trt	Low
ER6	2	ER6_2	0.82	19	6	Trt	Low
ER6	3	ER6_3	NA	NA	6	Trt	Low
ER7	0	ER7_0	0.75	19.8	6	Trt	High
ER7	1	ER7_1	NA	NA	6	Trt	High
ER7	2	ER7_2	1.07	20.6	6	Trt	High
ER7	3	ER7_3	1.5	20.2	6	Trt	High
ER7	4	ER7_4	1.29	22.5	6	Trt	High
ER7	5	ER7_5	0.75	18.6	6	Trt	High
ER8	0	ER8_0	NA	NA	6	Trt	Low
ER8	1	ER8_1	2.17	25.8	6	Trt	Low
ER8	2	ER8_2	1.05	21.6	6	Trt	Low
ER8	3	ER8_3	2.66	24	6	Trt	Low
ER9	0	ER9_0	0.85	19.6	6	Trt	High
ER9	1	ER9_1	1.25	22.9	6	Trt	High
ER9	2	ER9_2	1.09	22.3	6	Trt	High
ER9	3	ER9_3	1.59	22.7	6	Trt	High
ER9	4	ER9_4	NA	NA	6	Trt	High
ER9	5	ER9_5	NA	NA	6	Trt	High
ER10	0	ER10_0	0.55	19.1	6	Trt	Low
ER10	1	ER10_1	NA	NA	6	Trt	Low
ER10	2	ER10_2	0.69	19.9	6	Trt	Low
ER10	3	ER10_3	1.23	21.8	6	Trt	Low
DS1	0	DS1_0	NA	NA	6	Unt	High
DS1	1	DS1_1	NA	NA	6	Unt	High
DS1	2	DS1_2	NA	NA	6	Unt	High
DS1	3	DS1_3	NA	NA	6	Unt	High
DS1	4	DS1_4	NA	NA	6	Unt	High
DS1	5	DS1_5	NA	NA	6	Unt	High
DS2	0	DS2_0	0.85	21.5	6	Unt	Low
DS2	1	DS2_1	NA	NA	6	Unt	Low
DS2	2	DS2_2	0.68	17.3	6	Unt	Low
DS2	3	DS2_3	1.41	24.2	6	Unt	Low
DS3	0	DS3_0	NA	NA	6	Unt	High
DS3	1	DS3_1	NA	NA	6	Unt	High
DS3	2	DS3_2	NA	NA	6	Unt	High
DS3	3	DS3_3	NA	NA	6	Unt	High
DS3	4	DS3_4	NA	NA	6	Unt	High
DS3	5	DS3_5	NA	NA	6	Unt	High
DS4	0	DS4_0	NA	NA	6	Unt	Low
DS4	1	DS4_1	NA	NA	6	Unt	Low
DS4	2	DS4_2	1.1	19	6	Unt	Low
DS4	3	DS4_3	NA	NA	6	Unt	Low
DS5	0	DS5_0	NA	NA	6	Unt	High
DS5	1	DS5_1	NA	NA	6	Unt	High
DS5	2	DS5_2	NA	NA	6	Unt	High
DS5	3	DS5_3	NA	NA	6	Unt	High
DS5	4	DS5_4	NA	NA	6	Unt	High
DS5	5	DS5_5	NA	NA	6	Unt	High
DS6	0	DS6_0	0.95	19.2	6	Unt	Low
DS6	1	DS6_1	2.57	24.9	6	Unt	Low
DS6	2	DS6_2	NA	NA	6	Unt	Low
DS6	3	DS6_3	2.64	26.1	6	Unt	Low
DS7	0	DS7_0	1.09	18.4	6	Unt	High
DS7	1	DS7_1	NA	NA	6	Unt	High
DS7	2	DS7_2	NA	NA	6	Unt	High
DS7	3	DS7_3	NA	NA	6	Unt	High
DS7	4	DS7_4	1.18	23.6	6	Unt	High
DS7	5	DS7_5	1.67	21.8	6	Unt	High
DS8	0	DS8_0	0.76	17.7	6	Unt	Low
DS8	1	DS8_1	1.85	24.5	6	Unt	Low
DS8	2	DS8_2	1.29	19.6	6	Unt	Low
DS8	3	DS8_3	1.67	22.9	6	Unt	Low
DS9	0	DS9_0	1.04	19.5	6	Unt	High
DS9	1	DS9_1	NA	NA	6	Unt	High
DS9	2	DS9_2	0.76	16	6	Unt	High
DS9	3	DS9_3	1.12	20.3	6	Unt	High
DS9	4	DS9_4	NA	NA	6	Unt	High
DS9	5	DS9_5	NA	NA	6	Unt	High
DS10	0	DS10_0	NA	NA	6	Unt	Low
DS10	1	DS10_1	0.9	19	6	Unt	Low
DS10	2	DS10_2	NA	NA	6	Unt	Low
DS10	3	DS10_3	1.98	23.2	6	Unt	Low
P1	0	P1_0	NA	NA	8	Trt	High
P1	1	P1_1	1.03	18.9	8	Trt	High
P1	2	P1_2	NA	NA	8	Trt	High
P1	3	P1_3	1.4	21.7	8	Trt	High
P1	4	P1_4	2.03	24.2	8	Trt	High
P1	5	P1_5	1.46	21	8	Trt	High
P2	0	P2_0	NA	NA	8	Trt	Low
P2	1	P2_1	NA	NA	8	Trt	Low
P2	2	P2_2	NA	NA	8	Trt	Low
P2	3	P2_3	NA	NA	8	Trt	Low
P3	0	P3_0	NA	NA	8	Trt	Low
P3	1	P3_1	0.85	18.2	8	Trt	Low
P3	2	P3_2	1.53	22	8	Trt	Low
P3	3	P3_3	1.32	19.8	8	Trt	Low
P4	0	P4_0	NA	NA	8	Trt	High
P4	1	P4_1	1.14	24.2	8	Trt	High
P4	2	P4_2	2.02	23.4	8	Trt	High
P4	3	P4_3	2.97	28.5	8	Trt	High
P4	4	P4_4	NA	NA	8	Trt	High
P4	5	P4_5	4.14	29.8	8	Trt	High
P5	0	P5_0	NA	NA	8	Trt	Low
P5	1	P5_1	NA	NA	8	Trt	Low
P5	2	P5_2	NA	NA	8	Trt	Low
P5	3	P5_3	2.29	27.1	8	Trt	Low
P6	0	P6_0	NA	NA	8	Trt	High
P6	1	P6_1	NA	NA	8	Trt	High
P6	2	P6_2	NA	NA	8	Trt	High
P6	3	P6_3	NA	NA	8	Trt	High
P6	4	P6_4	NA	NA	8	Trt	High
P6	5	P6_5	3.41	27.1	8	Trt	High
P7	0	P7_0	NA	NA	8	Trt	Low
P7	1	P7_1	NA	NA	8	Trt	Low
P7	2	P7_2	4.01	33.8	8	Trt	Low
P7	3	P7_3	NA	NA	8	Trt	Low
P8	0	P8_0	2.29	25.2	8	Trt	High
P8	1	P8_1	NA	NA	8	Trt	High
P8	2	P8_2	3.3	31.3	8	Trt	High
P8	3	P8_3	2.28	26.7	8	Trt	High
P8	4	P8_4	4.96	33	8	Trt	High
P8	5	P8_5	1.55	24.6	8	Trt	High
P9	0	P9_0	0.62	17.6	8	Trt	Low
P9	1	P9_1	NA	NA	8	Trt	Low
P9	2	P9_2	NA	NA	8	Trt	Low
P9	4	P9_4	2.51	25.7	8	Trt	Low
P10	0	P10_0	NA	NA	8	Trt	High
P10	1	P10_1	1.2	21.5	8	Trt	High
P10	2	P10_2	NA	NA	8	Trt	High
P10	3	P10_3	NA	NA	8	Trt	High
P10	4	P10_4	NA	NA	8	Trt	High
P10	5	P10_5	NA	NA	8	Trt	High
SR1	0	SR1_0	NA	NA	8	Unt	Low
SR1	1	SR1_1	2.3	26.1	8	Unt	Low
SR1	2	SR1_2	NA	NA	8	Unt	Low
SR1	3	SR1_3	2.2	27.7	8	Unt	Low
SR2	0	SR2_0	1.1	22.2	8	Unt	High
SR2	1	SR2_1	NA	NA	8	Unt	High
SR2	2	SR2_2	NA	NA	8	Unt	High
SR2	3	SR2_3	NA	NA	8	Unt	High
SR2	4	SR2_4	NA	NA	8	Unt	High
SR2	5	SR2_5	2	24.6	8	Unt	High
SR3	0	SR3_0	1.7	21.4	8	Unt	Low
SR3	1	SR3_1	2.4	27	8	Unt	Low
SR3	2	SR3_2	2.2	26	8	Unt	Low
SR3	3	SR3_3	1.7	23.6	8	Unt	Low
SR4	0	SR4_0	1.2	20.3	8	Unt	High
SR4	1	SR4_1	NA	NA	8	Unt	High
SR4	2	SR4_2	2.1	25.9	8	Unt	High
SR4	3	SR4_3	1.9	24.9	8	Unt	High
SR4	4	SR4_4	NA	NA	8	Unt	High
SR4	5	SR4_5	NA	NA	8	Unt	High
SR5	0	SR5_0	1	21.3	8	Unt	High
SR5	1	SR5_1	1.83	24.5	8	Unt	High
SR5	2	SR5_2	NA	NA	8	Unt	High
SR5	3	SR5_3	1.1	21.8	8	Unt	High
SR5	4	SR5_4	1.4	23.1	8	Unt	High
SR5	5	SR5_5	1.4	20.7	8	Unt	High
SR6	0	SR6_0	NA	NA	8	Unt	High
SR6	1	SR6_1	NA	NA	8	Unt	High
SR6	2	SR6_2	1.8	23.9	8	Unt	High
SR6	3	SR6_3	1.9	26.6	8	Unt	High
SR6	4	SR6_4	2.1	26.1	8	Unt	High
SR6	5	SR6_5	3.3	29.6	8	Unt	High
SR7	0	SR7_0	NA	NA	8	Unt	Low
SR7	1	SR7_1	3	27	8	Unt	Low
SR7	2	SR7_2	NA	NA	8	Unt	Low
SR7	3	SR7_3	NA	NA	8	Unt	Low
SR8	0	SR8_0	NA	NA	8	Unt	Low
SR8	1	SR8_1	NA	NA	8	Unt	Low
SR8	2	SR8_2	NA	NA	8	Unt	Low
SR8	3	SR8_3	2.8	28.1	8	Unt	Low
SR9	0	SR9_0	NA	NA	8	Unt	Low
SR9	1	SR9_1	1.1	19.6	8	Unt	Low
SR9	2	SR9_2	1.3	20.5	8	Unt	Low
SR9	3	SR9_3	1.3	22	8	Unt	Low
SR10	0	SR10_0	1.7	23.5	8	Unt	High
SR10	1	SR10_1	1.8	20.5	8	Unt	High
SR10	2	SR10_2	NA	NA	8	Unt	High
SR10	3	SR10_3	2.5	28.9	8	Unt	High
SR10	4	SR10_4	1.9	23.4	8	Unt	High
SR10	5	SR10_5	NA	NA	8	Unt	High
ER1	0	ER1_0	0.6	17	8	Trt	High
ER1	1	ER1_1	0.5	18.2	8	Trt	High
ER1	2	ER1_2	1.3	20.1	8	Trt	High
ER1	3	ER1_3	1.4	22.5	8	Trt	High
ER1	4	ER1_4	NA	NA	8	Trt	High
ER1	5	ER1_5	1.3	21.4	8	Trt	High
ER2	0	ER2_0	NA	NA	8	Trt	Low
ER2	1	ER2_1	NA	NA	8	Trt	Low
ER2	2	ER2_2	2.5	25.8	8	Trt	Low
ER2	3	ER2_3	NA	NA	8	Trt	Low
ER3	0	ER3_0	NA	NA	8	Trt	High
ER3	1	ER3_1	NA	NA	8	Trt	High
ER3	2	ER3_2	NA	NA	8	Trt	High
ER3	3	ER3_3	NA	NA	8	Trt	High
ER3	4	ER3_4	NA	NA	8	Trt	High
ER3	5	ER3_5	NA	NA	8	Trt	High
ER4	0	ER4_0	NA	NA	8	Trt	Low
ER4	1	ER4_1	NA	NA	8	Trt	Low
ER4	2	ER4_2	0.8	20.5	8	Trt	Low
ER4	3	ER4_3	1.7	23.6	8	Trt	Low
ER5	0	ER5_0	0.7	18.7	8	Trt	High
ER5	1	ER5_1	0.6	18.6	8	Trt	High
ER5	2	ER5_2	1.1	20.6	8	Trt	High
ER5	3	ER5_3	NA	NA	8	Trt	High
ER5	4	ER5_4	2.2	26.1	8	Trt	High
ER5	5	ER5_5	0.8	19.3	8	Trt	High
ER6	0	ER6_0	NA	NA	8	Trt	Low
ER6	1	ER6_1	NA	NA	8	Trt	Low
ER6	2	ER6_2	1.3	21.7	8	Trt	Low
ER6	3	ER6_3	NA	NA	8	Trt	Low
ER7	0	ER7_0	NA	NA	8	Trt	High
ER7	1	ER7_1	0.7	19.3	8	Trt	High
ER7	2	ER7_2	NA	NA	8	Trt	High
ER7	3	ER7_3	NA	NA	8	Trt	High
ER7	4	ER7_4	1.7	22.3	8	Trt	High
ER7	5	ER7_5	1	19.5	8	Trt	High
ER8	0	ER8_0	NA	NA	8	Trt	Low
ER8	1	ER8_1	2.71	26.2	8	Trt	Low
ER8	2	ER8_2	1.43	22.2	8	Trt	Low
ER8	3	ER8_3	NA	NA	8	Trt	Low
ER9	0	ER9_0	0.83	18.4	8	Trt	High
ER9	1	ER9_1	1.24	22.9	8	Trt	High
ER9	2	ER9_2	1.11	20.3	8	Trt	High
ER9	3	ER9_3	1.09	22.5	8	Trt	High
ER9	4	ER9_4	NA	NA	8	Trt	High
ER9	5	ER9_5	NA	NA	8	Trt	High
ER10	0	ER10_0	1.1	22	8	Trt	Low
ER10	1	ER10_1	0.8	19.1	8	Trt	Low
ER10	2	ER10_2	1	22.3	8	Trt	Low
ER10	3	ER10_3	1.8	23.2	8	Trt	Low
DS1	0	DS1_0	NA	NA	8	Unt	High
DS1	1	DS1_1	NA	NA	8	Unt	High
DS1	2	DS1_2	NA	NA	8	Unt	High
DS1	3	DS1_3	NA	NA	8	Unt	High
DS1	4	DS1_4	0.92	21.2	8	Unt	High
DS1	5	DS1_5	NA	NA	8	Unt	High
DS2	0	DS2_0	2.27	25.1	8	Unt	Low
DS2	1	DS2_1	NA	NA	8	Unt	Low
DS2	2	DS2_2	1.45	22.2	8	Unt	Low
DS2	3	DS2_3	2.68	26.2	8	Unt	Low
DS3	0	DS3_0	NA	NA	8	Unt	High
DS3	1	DS3_1	NA	NA	8	Unt	High
DS3	2	DS3_2	NA	NA	8	Unt	High
DS3	3	DS3_3	NA	NA	8	Unt	High
DS3	4	DS3_4	NA	NA	8	Unt	High
DS3	5	DS3_5	NA	NA	8	Unt	High
DS4	0	DS4_0	NA	NA	8	Unt	Low
DS4	1	DS4_1	NA	NA	8	Unt	Low
DS4	2	DS4_2	NA	NA	8	Unt	Low
DS4	3	DS4_3	NA	NA	8	Unt	Low
DS5	0	DS5_0	NA	NA	8	Unt	High
DS5	1	DS5_1	NA	NA	8	Unt	High
DS5	2	DS5_2	NA	NA	8	Unt	High
DS5	3	DS5_3	NA	NA	8	Unt	High
DS5	4	DS5_4	NA	NA	8	Unt	High
DS5	5	DS5_5	NA	NA	8	Unt	High
DS6	0	DS6_0	1.45	22.2	8	Unt	Low
DS6	1	DS6_1	3.9	32	8	Unt	Low
DS6	2	DS6_2	2.78	27.6	8	Unt	Low
DS6	3	DS6_3	2.83	29.2	8	Unt	Low
DS7	0	DS7_0	NA	NA	8	Unt	High
DS7	1	DS7_1	NA	NA	8	Unt	High
DS7	2	DS7_2	NA	NA	8	Unt	High
DS7	3	DS7_3	NA	NA	8	Unt	High
DS7	4	DS7_4	NA	NA	8	Unt	High
DS7	5	DS7_5	2.82	25.1	8	Unt	High
DS8	0	DS8_0	0.75	18.5	8	Unt	Low
DS8	1	DS8_1	2.13	24.7	8	Unt	Low
DS8	2	DS8_2	1.96	21.8	8	Unt	Low
DS8	3	DS8_3	1.95	25.2	8	Unt	Low
DS9	0	DS9_0	1.22	23.2	8	Unt	High
DS9	1	DS9_1	NA	NA	8	Unt	High
DS9	2	DS9_2	0.78	18.3	8	Unt	High
DS9	3	DS9_3	1.8	23	8	Unt	High
DS9	4	DS9_4	1.64	21.9	8	Unt	High
DS9	5	DS9_5	0.87	18.5	8	Unt	High
DS10	0	DS10_0	NA	NA	8	Unt	Low
DS10	1	DS10_1	NA	NA	8	Unt	Low
DS10	2	DS10_2	NA	NA	8	Unt	Low
DS10	3	DS10_3	NA	NA	8	Unt	Low
P1	0	P1_0	NA	NA	10	Trt	High
P1	1	P1_1	NA	NA	10	Trt	High
P1	2	P1_2	NA	NA	10	Trt	High
P1	3	P1_3	NA	NA	10	Trt	High
P1	4	P1_4	2.89	27.7	10	Trt	High
P1	5	P1_5	NA	NA	10	Trt	High
P2	0	P2_0	NA	NA	10	Trt	Low
P2	1	P2_1	NA	NA	10	Trt	Low
P2	2	P2_2	NA	NA	10	Trt	Low
P2	3	P2_3	NA	NA	10	Trt	Low
P3	0	P3_0	NA	NA	10	Trt	Low
P3	1	P3_1	NA	NA	10	Trt	Low
P3	2	P3_2	1.5	23.5	10	Trt	Low
P3	3	P3_3	NA	NA	10	Trt	Low
P4	0	P4_0	NA	NA	10	Trt	High
P4	1	P4_1	1.15	24.2	10	Trt	High
P4	2	P4_2	1.94	23.4	10	Trt	High
P4	3	P4_3	NA	NA	10	Trt	High
P4	4	P4_4	NA	NA	10	Trt	High
P4	5	P4_5	4.23	30.8	10	Trt	High
P5	0	P5_0	NA	NA	10	Trt	Low
P5	1	P5_1	NA	NA	10	Trt	Low
P5	2	P5_2	NA	NA	10	Trt	Low
P5	3	P5_3	NA	NA	10	Trt	Low
P6	0	P6_0	NA	NA	10	Trt	High
P6	1	P6_1	NA	NA	10	Trt	High
P6	2	P6_2	3.25	28.6	10	Trt	High
P6	3	P6_3	NA	NA	10	Trt	High
P6	4	P6_4	NA	NA	10	Trt	High
P6	5	P6_5	4.63	32.4	10	Trt	High
P7	0	P7_0	NA	NA	10	Trt	Low
P7	1	P7_1	NA	NA	10	Trt	Low
P7	2	P7_2	5.81	34.7	10	Trt	Low
P7	3	P7_3	NA	NA	10	Trt	Low
P8	0	P8_0	NA	NA	10	Trt	High
P8	1	P8_1	NA	NA	10	Trt	High
P8	2	P8_2	NA	NA	10	Trt	High
P8	3	P8_3	NA	NA	10	Trt	High
P8	4	P8_4	5.56	34.1	10	Trt	High
P8	5	P8_5	2.25	27.2	10	Trt	High
P9	0	P9_0	NA	NA	10	Trt	Low
P9	1	P9_1	NA	NA	10	Trt	Low
P9	2	P9_2	NA	NA	10	Trt	Low
P9	4	P9_4	NA	NA	10	Trt	Low
P10	0	P10_0	NA	NA	10	Trt	High
P10	1	P10_1	NA	NA	10	Trt	High
P10	2	P10_2	NA	NA	10	Trt	High
P10	3	P10_3	NA	NA	10	Trt	High
P10	4	P10_4	NA	NA	10	Trt	High
P10	5	P10_5	NA	NA	10	Trt	High
SR1	0	SR1_0	NA	NA	10	Unt	Low
SR1	1	SR1_1	3.57	29.6	10	Unt	Low
SR1	2	SR1_2	NA	NA	10	Unt	Low
SR1	3	SR1_3	3	26.7	10	Unt	Low
SR2	0	SR2_0	NA	NA	10	Unt	High
SR2	1	SR2_1	NA	NA	10	Unt	High
SR2	2	SR2_2	NA	NA	10	Unt	High
SR2	3	SR2_3	NA	NA	10	Unt	High
SR2	4	SR2_4	1.37	21.6	10	Unt	High
SR2	5	SR2_5	2.25	25.2	10	Unt	High
SR3	0	SR3_0	NA	NA	10	Unt	Low
SR3	1	SR3_1	2.94	29.1	10	Unt	Low
SR3	2	SR3_2	2.28	24.6	10	Unt	Low
SR3	3	SR3_3	NA	NA	10	Unt	Low
SR4	0	SR4_0	NA	NA	10	Unt	High
SR4	1	SR4_1	NA	NA	10	Unt	High
SR4	2	SR4_2	NA	NA	10	Unt	High
SR4	3	SR4_3	NA	NA	10	Unt	High
SR4	4	SR4_4	NA	NA	10	Unt	High
SR4	5	SR4_5	NA	NA	10	Unt	High
SR5	0	SR5_0	1.38	23.1	10	Unt	High
SR5	1	SR5_1	1.08	20.7	10	Unt	High
SR5	2	SR5_2	NA	NA	10	Unt	High
SR5	3	SR5_3	2.23	24.2	10	Unt	High
SR5	4	SR5_4	NA	NA	10	Unt	High
SR5	5	SR5_5	1.63	22.3	10	Unt	High
SR6	0	SR6_0	NA	NA	10	Unt	High
SR6	1	SR6_1	NA	NA	10	Unt	High
SR6	2	SR6_2	2.22	23.8	10	Unt	High
SR6	3	SR6_3	2.08	23.9	10	Unt	High
SR6	4	SR6_4	2.83	27.1	10	Unt	High
SR6	5	SR6_5	3.28	29.8	10	Unt	High
SR7	0	SR7_0	NA	NA	10	Unt	Low
SR7	1	SR7_1	NA	NA	10	Unt	Low
SR7	2	SR7_2	NA	NA	10	Unt	Low
SR7	3	SR7_3	NA	NA	10	Unt	Low
SR8	0	SR8_0	2.05	21.9	10	Unt	Low
SR8	1	SR8_1	NA	NA	10	Unt	Low
SR8	2	SR8_2	2.38	26.5	10	Unt	Low
SR8	3	SR8_3	3.1	28.6	10	Unt	Low
SR9	0	SR9_0	1.22	22.5	10	Unt	Low
SR9	1	SR9_1	NA	NA	10	Unt	Low
SR9	2	SR9_2	NA	NA	10	Unt	Low
SR9	3	SR9_3	1.79	23	10	Unt	Low
SR10	0	SR10_0	1.66	22	10	Unt	High
SR10	1	SR10_1	NA	NA	10	Unt	High
SR10	2	SR10_2	NA	NA	10	Unt	High
SR10	3	SR10_3	2.35	24.9	10	Unt	High
SR10	4	SR10_4	2.12	27.1	10	Unt	High
SR10	5	SR10_5	2.68	24	10	Unt	High
ER1	0	ER1_0	NA	NA	10	Trt	High
ER1	1	ER1_1	0.55	18.6	10	Trt	High
ER1	2	ER1_2	1.29	22.4	10	Trt	High
ER1	3	ER1_3	1.41	23.5	10	Trt	High
ER1	4	ER1_4	1.48	22.6	10	Trt	High
ER1	5	ER1_5	1.3	20.7	10	Trt	High
ER2	0	ER2_0	NA	NA	10	Trt	Low
ER2	1	ER2_1	NA	NA	10	Trt	Low
ER2	2	ER2_2	2.9	25.9	10	Trt	Low
ER2	3	ER2_3	NA	NA	10	Trt	Low
ER3	0	ER3_0	NA	NA	10	Trt	High
ER3	1	ER3_1	NA	NA	10	Trt	High
ER3	2	ER3_2	NA	NA	10	Trt	High
ER3	3	ER3_3	NA	NA	10	Trt	High
ER3	4	ER3_4	NA	NA	10	Trt	High
ER3	5	ER3_5	NA	NA	10	Trt	High
ER4	0	ER4_0	NA	NA	10	Trt	Low
ER4	1	ER4_1	NA	NA	10	Trt	Low
ER4	2	ER4_2	1.42	20.2	10	Trt	Low
ER4	3	ER4_3	3.12	27.1	10	Trt	Low
ER5	0	ER5_0	0.89	19	10	Trt	High
ER5	1	ER5_1	NA	NA	10	Trt	High
ER5	2	ER5_2	NA	NA	10	Trt	High
ER5	3	ER5_3	NA	NA	10	Trt	High
ER5	4	ER5_4	2.89	24.2	10	Trt	High
ER5	5	ER5_5	1.04	19.1	10	Trt	High
ER6	0	ER6_0	NA	NA	10	Trt	Low
ER6	1	ER6_1	NA	NA	10	Trt	Low
ER6	2	ER6_2	1.76	21.3	10	Trt	Low
ER6	3	ER6_3	NA	NA	10	Trt	Low
ER7	0	ER7_0	1.08	24.7	10	Trt	High
ER7	1	ER7_1	NA	NA	10	Trt	High
ER7	2	ER7_2	NA	NA	10	Trt	High
ER7	3	ER7_3	NA	NA	10	Trt	High
ER7	4	ER7_4	2.11	28.5	10	Trt	High
ER7	5	ER7_5	1.03	17.5	10	Trt	High
ER8	0	ER8_0	NA	NA	10	Trt	Low
ER8	1	ER8_1	2.81	24.9	10	Trt	Low
ER8	2	ER8_2	1.61	25.2	10	Trt	Low
ER8	3	ER8_3	NA	NA	10	Trt	Low
ER9	0	ER9_0	1.25	20	10	Trt	High
ER9	1	ER9_1	1.34	23.3	10	Trt	High
ER9	2	ER9_2	NA	NA	10	Trt	High
ER9	3	ER9_3	1.18	22.8	10	Trt	High
ER9	4	ER9_4	NA	NA	10	Trt	High
ER9	5	ER9_5	NA	NA	10	Trt	High
ER10	0	ER10_0	1.22	20.5	10	Trt	Low
ER10	1	ER10_1	NA	NA	10	Trt	Low
ER10	2	ER10_2	NA	NA	10	Trt	Low
ER10	3	ER10_3	2.26	24.2	10	Trt	Low
DS1	0	DS1_0	NA	NA	10	Unt	High
DS1	1	DS1_1	NA	NA	10	Unt	High
DS1	2	DS1_2	NA	NA	10	Unt	High
DS1	3	DS1_3	NA	NA	10	Unt	High
DS1	4	DS1_4	1.38	22.9	10	Unt	High
DS1	5	DS1_5	NA	NA	10	Unt	High
DS2	0	DS2_0	NA	NA	10	Unt	Low
DS2	1	DS2_1	3.7	28.5	10	Unt	Low
DS2	2	DS2_2	2.85	27.9	10	Unt	Low
DS2	3	DS2_3	NA	NA	10	Unt	Low
DS3	0	DS3_0	NA	NA	10	Unt	High
DS3	1	DS3_1	NA	NA	10	Unt	High
DS3	2	DS3_2	NA	NA	10	Unt	High
DS3	3	DS3_3	NA	NA	10	Unt	High
DS3	4	DS3_4	NA	NA	10	Unt	High
DS3	5	DS3_5	NA	NA	10	Unt	High
DS4	0	DS4_0	NA	NA	10	Unt	Low
DS4	1	DS4_1	NA	NA	10	Unt	Low
DS4	2	DS4_2	NA	NA	10	Unt	Low
DS4	3	DS4_3	NA	NA	10	Unt	Low
DS5	0	DS5_0	NA	NA	10	Unt	High
DS5	1	DS5_1	NA	NA	10	Unt	High
DS5	2	DS5_2	NA	NA	10	Unt	High
DS5	3	DS5_3	NA	NA	10	Unt	High
DS5	4	DS5_4	NA	NA	10	Unt	High
DS5	5	DS5_5	NA	NA	10	Unt	High
DS6	0	DS6_0	1.86	26.3	10	Unt	Low
DS6	1	DS6_1	5.25	33.6	10	Unt	Low
DS6	2	DS6_2	3.26	27.3	10	Unt	Low
DS6	3	DS6_3	3.28	28.7	10	Unt	Low
DS7	0	DS7_0	2.67	25.2	10	Unt	High
DS7	1	DS7_1	NA	NA	10	Unt	High
DS7	2	DS7_2	NA	NA	10	Unt	High
DS7	3	DS7_3	NA	NA	10	Unt	High
DS7	4	DS7_4	NA	NA	10	Unt	High
DS7	5	DS7_5	4.52	31.4	10	Unt	High
DS8	0	DS8_0	NA	NA	10	Unt	Low
DS8	1	DS8_1	2.87	27.9	10	Unt	Low
DS8	2	DS8_2	2.16	23.7	10	Unt	Low
DS8	3	DS8_3	2.37	25.9	10	Unt	Low
DS9	0	DS9_0	1.63	25.8	10	Unt	High
DS9	1	DS9_1	NA	NA	10	Unt	High
DS9	2	DS9_2	NA	NA	10	Unt	High
DS9	3	DS9_3	2	25.8	10	Unt	High
DS9	4	DS9_4	1.82	25.1	10	Unt	High
DS9	5	DS9_5	NA	NA	10	Unt	High
DS10	0	DS10_0	NA	NA	10	Unt	Low
DS10	1	DS10_1	NA	NA	10	Unt	Low
DS10	2	DS10_2	NA	NA	10	Unt	Low
DS10	3	DS10_3	4.42	30.1	10	Unt	Low
P1	0	P1_0	NA	NA	12	Trt	High
P1	1	P1_1	NA	NA	12	Trt	High
P1	2	P1_2	NA	NA	12	Trt	High
P1	3	P1_3	NA	NA	12	Trt	High
P1	4	P1_4	3.11	30.3	12	Trt	High
P1	5	P1_5	NA	NA	12	Trt	High
P2	0	P2_0	NA	NA	12	Trt	Low
P2	1	P2_1	NA	NA	12	Trt	Low
P2	2	P2_2	NA	NA	12	Trt	Low
P2	3	P2_3	NA	NA	12	Trt	Low
P3	0	P3_0	NA	NA	12	Trt	Low
P3	1	P3_1	NA	NA	12	Trt	Low
P3	2	P3_2	NA	NA	12	Trt	Low
P3	3	P3_3	NA	NA	12	Trt	Low
P4	0	P4_0	NA	NA	12	Trt	High
P4	1	P4_1	NA	NA	12	Trt	High
P4	2	P4_2	NA	NA	12	Trt	High
P4	3	P4_3	NA	NA	12	Trt	High
P4	4	P4_4	NA	NA	12	Trt	High
P4	5	P4_5	3.36	33.6	12	Trt	High
P5	0	P5_0	NA	NA	12	Trt	Low
P5	1	P5_1	NA	NA	12	Trt	Low
P5	2	P5_2	NA	NA	12	Trt	Low
P5	3	P5_3	8.5	38.8	12	Trt	Low
P6	0	P6_0	NA	NA	12	Trt	High
P6	1	P6_1	NA	NA	12	Trt	High
P6	2	P6_2	4.33	32.4	12	Trt	High
P6	3	P6_3	NA	NA	12	Trt	High
P6	4	P6_4	NA	NA	12	Trt	High
P6	5	P6_5	5.42	34.5	12	Trt	High
P7	0	P7_0	NA	NA	12	Trt	Low
P7	1	P7_1	NA	NA	12	Trt	Low
P7	2	P7_2	6.66	37.9	12	Trt	Low
P7	3	P7_3	NA	NA	12	Trt	Low
P8	0	P8_0	NA	NA	12	Trt	High
P8	1	P8_1	NA	NA	12	Trt	High
P8	2	P8_2	NA	NA	12	Trt	High
P8	3	P8_3	NA	NA	12	Trt	High
P8	4	P8_4	8.26	40.1	12	Trt	High
P8	5	P8_5	NA	NA	12	Trt	High
P9	0	P9_0	NA	NA	12	Trt	Low
P9	1	P9_1	NA	NA	12	Trt	Low
P9	2	P9_2	NA	NA	12	Trt	Low
P9	4	P9_4	NA	NA	12	Trt	Low
P10	0	P10_0	NA	NA	12	Trt	High
P10	1	P10_1	NA	NA	12	Trt	High
P10	2	P10_2	NA	NA	12	Trt	High
P10	3	P10_3	NA	NA	12	Trt	High
P10	4	P10_4	NA	NA	12	Trt	High
P10	5	P10_5	NA	NA	12	Trt	High
SR1	0	SR1_0	NA	NA	12	Unt	Low
SR1	1	SR1_1	NA	NA	12	Unt	Low
SR1	2	SR1_2	NA	NA	12	Unt	Low
SR1	3	SR1_3	NA	NA	12	Unt	Low
SR2	0	SR2_0	NA	NA	12	Unt	High
SR2	1	SR2_1	NA	NA	12	Unt	High
SR2	2	SR2_2	NA	NA	12	Unt	High
SR2	3	SR2_3	2.13	24.4	12	Unt	High
SR2	4	SR2_4	NA	NA	12	Unt	High
SR2	5	SR2_5	NA	NA	12	Unt	High
SR3	0	SR3_0	3.6	27.5	12	Unt	Low
SR3	1	SR3_1	NA	NA	12	Unt	Low
SR3	2	SR3_2	NA	NA	12	Unt	Low
SR3	3	SR3_3	1.97	26.5	12	Unt	Low
SR4	0	SR4_0	NA	NA	12	Unt	High
SR4	1	SR4_1	NA	NA	12	Unt	High
SR4	2	SR4_2	3.54	30.7	12	Unt	High
SR4	3	SR4_3	NA	NA	12	Unt	High
SR4	4	SR4_4	NA	NA	12	Unt	High
SR4	5	SR4_5	NA	NA	12	Unt	High
SR5	0	SR5_0	1.37	22.2	12	Unt	High
SR5	1	SR5_1	NA	NA	12	Unt	High
SR5	2	SR5_2	NA	NA	12	Unt	High
SR5	3	SR5_3	1.91	25.7	12	Unt	High
SR5	4	SR5_4	1.43	23.6	12	Unt	High
SR5	5	SR5_5	NA	NA	12	Unt	High
SR6	0	SR6_0	NA	NA	12	Unt	High
SR6	1	SR6_1	NA	NA	12	Unt	High
SR6	2	SR6_2	1.99	25	12	Unt	High
SR6	3	SR6_3	1.87	25.6	12	Unt	High
SR6	4	SR6_4	2.48	27.7	12	Unt	High
SR6	5	SR6_5	2.88	27.7	12	Unt	High
SR7	0	SR7_0	NA	NA	12	Unt	Low
SR7	1	SR7_1	NA	NA	12	Unt	Low
SR7	2	SR7_2	NA	NA	12	Unt	Low
SR7	3	SR7_3	NA	NA	12	Unt	Low
SR8	0	SR8_0	1.71	26.1	12	Unt	Low
SR8	1	SR8_1	NA	NA	12	Unt	Low
SR8	2	SR8_2	2.39	26	12	Unt	Low
SR8	3	SR8_3	2.73	29.3	12	Unt	Low
SR9	0	SR9_0	NA	NA	12	Unt	Low
SR9	1	SR9_1	1.26	20.9	12	Unt	Low
SR9	2	SR9_2	NA	NA	12	Unt	Low
SR9	3	SR9_3	1.51	23	12	Unt	Low
SR10	0	SR10_0	NA	NA	12	Unt	High
SR10	1	SR10_1	2.21	24.1	12	Unt	High
SR10	2	SR10_2	NA	NA	12	Unt	High
SR10	3	SR10_3	2.2	27.5	12	Unt	High
SR10	4	SR10_4	2.26	25.7	12	Unt	High
SR10	5	SR10_5	2.21	27.6	12	Unt	High
ER1	0	ER1_0	NA	NA	12	Trt	High
ER1	1	ER1_1	NA	NA	12	Trt	High
ER1	2	ER1_2	0.99	20.7	12	Trt	High
ER1	3	ER1_3	NA	NA	12	Trt	High
ER1	4	ER1_4	1.36	23.3	12	Trt	High
ER1	5	ER1_5	NA	NA	12	Trt	High
ER2	0	ER2_0	NA	NA	12	Trt	Low
ER2	1	ER2_1	3.7	31.5	12	Trt	Low
ER2	2	ER2_2	NA	NA	12	Trt	Low
ER2	3	ER2_3	NA	NA	12	Trt	Low
ER3	0	ER3_0	NA	NA	12	Trt	High
ER3	1	ER3_1	NA	NA	12	Trt	High
ER3	2	ER3_2	NA	NA	12	Trt	High
ER3	3	ER3_3	NA	NA	12	Trt	High
ER3	4	ER3_4	NA	NA	12	Trt	High
ER3	5	ER3_5	NA	NA	12	Trt	High
ER4	0	ER4_0	NA	NA	12	Trt	Low
ER4	1	ER4_1	NA	NA	12	Trt	Low
ER4	2	ER4_2	1.25	19.7	12	Trt	Low
ER4	3	ER4_3	3.34	31.4	12	Trt	Low
ER5	0	ER5_0	0.98	19.5	12	Trt	High
ER5	1	ER5_1	NA	NA	12	Trt	High
ER5	2	ER5_2	NA	NA	12	Trt	High
ER5	3	ER5_3	NA	NA	12	Trt	High
ER5	4	ER5_4	2.46	24.4	12	Trt	High
ER5	5	ER5_5	0.94	19.4	12	Trt	High
ER6	0	ER6_0	NA	NA	12	Trt	Low
ER6	1	ER6_1	NA	NA	12	Trt	Low
ER6	2	ER6_2	1.82	24.4	12	Trt	Low
ER6	3	ER6_3	NA	NA	12	Trt	Low
ER7	0	ER7_0	1.11	21.4	12	Trt	High
ER7	1	ER7_1	NA	NA	12	Trt	High
ER7	2	ER7_2	NA	NA	12	Trt	High
ER7	3	ER7_3	NA	NA	12	Trt	High
ER7	4	ER7_4	2.28	30.9	12	Trt	High
ER7	5	ER7_5	0.98	20.4	12	Trt	High
ER8	0	ER8_0	NA	NA	12	Trt	Low
ER8	1	ER8_1	2.63	26.9	12	Trt	Low
ER8	2	ER8_2	1.27	22.8	12	Trt	Low
ER8	3	ER8_3	NA	NA	12	Trt	Low
ER9	0	ER9_0	0.91	19.9	12	Trt	High
ER9	1	ER9_1	1.41	22.8	12	Trt	High
ER9	2	ER9_2	NA	NA	12	Trt	High
ER9	3	ER9_3	1.06	22.3	12	Trt	High
ER9	4	ER9_4	NA	NA	12	Trt	High
ER9	5	ER9_5	NA	NA	12	Trt	High
ER10	0	ER10_0	1.41	23.4	12	Trt	Low
ER10	1	ER10_1	NA	NA	12	Trt	Low
ER10	2	ER10_2	NA	NA	12	Trt	Low
ER10	3	ER10_3	2.79	26.3	12	Trt	Low
DS1	0	DS1_0	NA	NA	12	Unt	High
DS1	1	DS1_1	NA	NA	12	Unt	High
DS1	2	DS1_2	NA	NA	12	Unt	High
DS1	3	DS1_3	NA	NA	12	Unt	High
DS1	4	DS1_4	1.46	36.6	12	Unt	High
DS1	5	DS1_5	NA	NA	12	Unt	High
DS2	0	DS2_0	3.5	36.3	12	Unt	Low
DS2	1	DS2_1	NA	NA	12	Unt	Low
DS2	2	DS2_2	NA	NA	12	Unt	Low
DS2	3	DS2_3	2.92	27.7	12	Unt	Low
DS3	0	DS3_0	NA	NA	12	Unt	High
DS3	1	DS3_1	NA	NA	12	Unt	High
DS3	2	DS3_2	NA	NA	12	Unt	High
DS3	3	DS3_3	NA	NA	12	Unt	High
DS3	4	DS3_4	NA	NA	12	Unt	High
DS3	5	DS3_5	NA	NA	12	Unt	High
DS4	0	DS4_0	NA	NA	12	Unt	Low
DS4	1	DS4_1	NA	NA	12	Unt	Low
DS4	2	DS4_2	NA	NA	12	Unt	Low
DS4	3	DS4_3	NA	NA	12	Unt	Low
DS5	0	DS5_0	NA	NA	12	Unt	High
DS5	1	DS5_1	NA	NA	12	Unt	High
DS5	2	DS5_2	NA	NA	12	Unt	High
DS5	3	DS5_3	NA	NA	12	Unt	High
DS5	4	DS5_4	NA	NA	12	Unt	High
DS5	5	DS5_5	NA	NA	12	Unt	High
DS6	0	DS6_0	NA	NA	12	Unt	Low
DS6	1	DS6_1	4.19	31.8	12	Unt	Low
DS6	2	DS6_2	3.86	31.5	12	Unt	Low
DS6	3	DS6_3	NA	NA	12	Unt	Low
DS7	0	DS7_0	NA	NA	12	Unt	High
DS7	1	DS7_1	NA	NA	12	Unt	High
DS7	2	DS7_2	NA	NA	12	Unt	High
DS7	3	DS7_3	NA	NA	12	Unt	High
DS7	4	DS7_4	NA	NA	12	Unt	High
DS7	5	DS7_5	4.77	31.9	12	Unt	High
DS8	0	DS8_0	NA	NA	12	Unt	Low
DS8	1	DS8_1	2.83	25.7	12	Unt	Low
DS8	2	DS8_2	2.32	29.2	12	Unt	Low
DS8	3	DS8_3	NA	NA	12	Unt	Low
DS9	0	DS9_0	1.8	26.1	12	Unt	High
DS9	1	DS9_1	NA	NA	12	Unt	High
DS9	2	DS9_2	6	18.7	12	Unt	High
DS9	3	DS9_3	2.33	29.8	12	Unt	High
DS9	4	DS9_4	NA	NA	12	Unt	High
DS9	5	DS9_5	NA	NA	12	Unt	High
DS10	0	DS10_0	NA	NA	12	Unt	Low
DS10	1	DS10_1	NA	NA	12	Unt	Low
DS10	2	DS10_2	NA	NA	12	Unt	Low
[truncated: 801 more rows]
