# Supplementary material for: Evaluating the effects of red imported fire ants (Solenopsis invicta) on juvenile Houston Toads (Bufo [=Anaxyrus] houstonensis) in Colorado County, TX
Source: PeerJ. 2020 Feb 10;8:e8480. doi: 10.7717/peerj.8480 (PMC7017801; doi:10.7717/peerj.8480)
Supplement: File S8 [file peerj-08-8480-s008.r]

setwd("C:/Users/shash/Desktop/PeerJ/PeerJ_Materials/RawData_RScript/")
att=read.csv("Supp File 7.csv")
str(att)
library("nlme", lib.loc="C:/Program Files/R/R-3.6.0/library")
library("lme4", lib.loc="~/R/win-library/3.6")

#Test for structure of random factors with all fixed effects/interactions

SUL2=lmer(SUL~Treatment*Density*Week+(1|Exclosure),na.action=na.omit,REML=TRUE,data=att)
SUL3=lmer(SUL~Treatment*Density*Week+(1|IndID),na.action=na.omit,REML=TRUE,data=att)
SUL4=lmer(SUL~Treatment*Density*Week+(Week|Exclosure),na.action=na.omit,REML=TRUE,data=att)
SUL5=lmer(SUL~Treatment*Density*Week+(Week|IndID),na.action=na.omit,REML=TRUE,control = lmerControl(calc.derivs = FALSE),data=att)#failed to converge without control option
SUL6=lmer(SUL~Treatment*Density*Week+(1|Exclosure)+(1|IndID),na.action=na.omit,REML=TRUE,data=att)
SUL7=lmer(SUL~Treatment*Density*Week+(Week|Exclosure)+(Week|IndID),na.action=na.omit,REML=TRUE,control = lmerControl(calc.derivs = FALSE),data=att)
SUL8=lmer(SUL~Treatment*Density*Week+(1|Exclosure/IndID),na.action=na.omit,REML=TRUE,data=att)
SUL9=lmer(SUL~Treatment*Density*Week+(Week|Exclosure/IndID),na.action=na.omit,REML=TRUE,control = lmerControl(calc.derivs = FALSE),data=att)
library("MuMIn", lib.loc="~/R/win-library/3.6")
AICc(SUL2,SUL3,SUL4,SUL5,SUL6,SUL7,SUL8,SUL9)


#Random factor structure of SUL9- (intercept and slope varying among exclosures and among toads within exclosures) was chosen and fixed effect structure was examined
SUL10=lmer(SUL~Treatment+(Week|Exclosure/IndID),na.action=na.omit,REML=FALSE,control = lmerControl(calc.derivs = FALSE),data=att)
SUL11=lmer(SUL~Density+(Week|Exclosure/IndID),na.action=na.omit,REML=FALSE,control = lmerControl(calc.derivs = FALSE),data=att)
SUL12=lmer(SUL~Week+(Week|Exclosure/IndID),na.action=na.omit,REML=FALSE,control = lmerControl(calc.derivs = FALSE),data=att)
SUL13=lmer(SUL~Treatment+Week+(Week|Exclosure/IndID),na.action=na.omit,REML=FALSE,control = lmerControl(calc.derivs = FALSE),data=att)
SUL14=lmer(SUL~Treatment+Density+(Week|Exclosure/IndID),na.action=na.omit,REML=FALSE,control = lmerControl(calc.derivs = FALSE),data=att)
SUL15=lmer(SUL~Density+Week+(Week|Exclosure/IndID),na.action=na.omit,REML=FALSE,control = lmerControl(calc.derivs = FALSE),data=att)
SUL16=lmer(SUL~Treatment+Density+Week+(Week|Exclosure/IndID),na.action=na.omit,REML=FALSE,control = lmerControl(calc.derivs = FALSE),data=att)
SUL17=lmer(SUL~Treatment*Density+(Week|Exclosure/IndID),na.action=na.omit,REML=FALSE,control = lmerControl(calc.derivs = FALSE),data=att)
SUL18=lmer(SUL~Treatment*Week+(Week|Exclosure/IndID),na.action=na.omit,REML=FALSE,control = lmerControl(calc.derivs = FALSE),data=att)
SUL19=lmer(SUL~Density*Week+(Week|Exclosure/IndID),na.action=na.omit,REML=FALSE,control = lmerControl(calc.derivs = FALSE),data=att)
SUL20=lmer(SUL~Treatment+Density*Week+(Week|Exclosure/IndID),na.action=na.omit,REML=FALSE,control = lmerControl(calc.derivs = FALSE),data=att)
SUL21=lmer(SUL~Treatment*Density+Week+(Week|Exclosure/IndID),na.action=na.omit,REML=FALSE,control = lmerControl(calc.derivs = FALSE),data=att)
SUL22=lmer(SUL~Treatment*Week+Density+(Week|Exclosure/IndID),na.action=na.omit,REML=FALSE,control = lmerControl(calc.derivs = FALSE),data=att)
SUL23=lmer(SUL~Treatment*Week*Density+(Week|Exclosure/IndID),na.action=na.omit,REML=FALSE,control = lmerControl(calc.derivs = FALSE),data=att)
SUL24=lmer(SUL~Treatment*Week+Density*Week+(Week|Exclosure/IndID),na.action=na.omit,REML=FALSE,control = lmerControl(calc.derivs = FALSE),data=att)
AICc(SUL10,SUL11,SUL12,SUL13,SUL14,SUL15,SUL16,SUL17,SUL18,SUL19,SUL20,SUL21,SUL22,SUL23,SUL24)


SUL19=lmer(SUL~Density*Week+(Week|Exclosure/IndID),na.action=na.omit,REML=T,control = lmerControl(calc.derivs = FALSE),data=att)#REML estimation before summarizing model

summary(SUL19) #present REML estimate of best-fit model

#Make figure showing difference in rate of increase in SUL among release densities
setwd("C:/Users/shash/Desktop/PeerJ/PeerJ_Materials/Figures/")
png("Fig4.png",width=3000,height=3000,units="px",res=300)
library(ggplot2)
ggplot(att,aes(Week,SUL,group=Treatment,col=Treatment))+facet_grid(~Density)+geom_smooth(method="lm",size=1)+geom_point(alpha=0.5)+scale_color_manual(values=c("Red","Black"))+theme_bw()+xlab("Week")+ylab("Snout Urostyle Length")+theme_bw()+theme(axis.title = element_text(size=20),axis.text = element_text(size=20))
dev.off()
