# Supplementary material for: Evaluating the effects of red imported fire ants (Solenopsis invicta) on juvenile Houston Toads (Bufo [=Anaxyrus] houstonensis) in Colorado County, TX
Source: PeerJ. 2020 Feb 10;8:e8480. doi: 10.7717/peerj.8480 (PMC7017801; doi:10.7717/peerj.8480)
Supplement: File S9 — These raw data were used to compare apparent survival of juvenile toads among sites that were chemically treated and left untreated for Red Imported Fire Ants (Solenopsis invicta). [file peerj-08-8480-s009.csv]

W0	W1	W2	W3	W4	W5	W6	W8	W10	W12	W14	W16	W20	W24	Treated	Untreated
1	1	0	0	0	0	0	0	0	0	0	0	0	0	0	1
1	1	1	1	1	0	0	0	0	0	0	0	0	0	0	1
1	1	0	0	1	0	0	0	0	0	0	0	0	0	0	1
1	1	1	0	1	0	0	0	0	0	0	0	0	0	0	1
1	1	1	1	1	0	0	1	1	1	1	1	0	0	0	1
1	0	0	0	0	0	0	0	0	0	0	0	0	0	0	1
1	0	0	1	0	0	0	0	0	0	0	0	0	0	0	1
1	0	1	1	0	1	1	0	0	0	0	0	0	0	0	1
1	0	0	0	0	0	0	0	0	0	0	0	0	0	0	1
1	0	1	1	1	1	1	0	1	0	0	0	0	0	0	1
1	0	0	1	1	1	1	1	0	1	1	1	1	0	0	1
1	1	0	1	1	1	0	0	1	0	0	0	0	0	0	1
1	1	0	0	0	0	1	1	1	0	0	0	0	0	0	1
1	1	1	0	1	1	1	1	0	1	1	0	0	0	0	1
1	0	0	0	0	0	0	0	0	0	0	0	0	0	0	1
1	1	0	0	0	0	0	0	0	0	0	0	0	0	0	1
1	1	1	1	1	1	0	0	0	0	0	0	0	0	0	1
1	1	0	0	0	0	0	0	0	0	0	0	0	0	0	1
1	0	0	0	0	0	0	0	0	0	0	0	0	0	0	1
1	1	1	1	1	0	0	0	0	0	0	0	0	0	0	1
1	0	0	0	0	0	0	0	0	0	0	0	0	0	0	1
1	0	0	0	0	0	0	0	0	0	0	0	0	0	0	1
1	1	1	1	1	1	1	0	0	0	0	0	0	0	0	1
1	1	1	1	1	0	0	0	0	0	0	0	0	0	0	1
1	0	0	0	0	0	0	0	0	0	0	0	0	0	0	1
1	0	0	0	0	0	0	0	0	0	0	0	0	0	0	1
1	0	0	0	0	0	0	0	0	0	0	0	0	0	0	1
1	0	0	0	0	0	0	0	0	0	0	0	0	0	0	1
1	0	0	0	0	0	0	0	0	0	0	0	0	0	0	1
1	0	0	0	0	0	0	0	0	0	0	0	0	0	0	1
1	1	1	1	1	1	1	1	1	0	0	0	0	0	0	1
1	1	1	1	1	1	1	1	1	1	1	0	1	0	0	1
1	0	1	1	1	0	0	1	1	1	1	1	1	0	0	1
1	1	1	1	1	1	1	1	1	0	0	0	0	0	0	1
1	1	0	1	1	1	1	0	1	0	0	0	0	0	0	1
1	0	1	1	1	1	0	0	0	0	0	0	0	0	0	1
1	1	0	0	0	0	0	0	0	0	0	0	0	0	0	1
1	1	1	0	0	0	0	0	0	0	0	0	0	0	0	1
1	1	1	1	1	0	1	0	0	0	0	0	0	0	0	1
1	1	1	1	1	1	1	1	1	1	1	1	0	0	0	1
1	1	1	1	1	1	1	1	0	0	0	0	0	0	0	1
1	1	1	1	1	1	1	1	1	1	1	1	0	0	0	1
1	1	1	1	1	1	1	1	1	1	0	0	0	0	0	1
1	1	1	1	1	1	1	1	1	0	0	0	0	0	0	1
1	1	1	1	1	0	1	1	1	1	1	1	0	0	0	1
1	1	1	1	1	1	0	0	0	0	0	0	0	0	0	1
1	0	1	1	1	1	1	1	0	1	0	0	0	0	0	1
1	0	0	1	1	1	1	1	1	1	1	1	1	0	0	1
1	0	1	1	0	1	0	1	1	0	1	1	0	0	0	1
1	1	1	1	1	1	0	1	0	0	0	0	0	0	0	1
1	1	1	1	1	1	1	1	0	0	0	0	0	0	1	0
1	1	1	1	1	1	1	1	1	0	1	1	0	0	1	0
1	1	1	1	1	1	1	1	1	1	1	0	0	0	1	0
1	1	1	1	1	1	1	1	1	0	0	0	0	0	1	0
1	1	1	1	0	0	1	0	1	1	0	1	0	0	1	0
1	0	0	1	1	1	1	1	1	0	0	0	0	0	1	0
1	0	1	1	1	0	1	1	1	1	1	1	0	0	1	0
1	1	1	1	1	1	0	1	0	0	0	0	0	0	1	0
1	0	1	1	1	1	1	1	0	0	0	0	0	0	1	0
1	1	1	1	1	1	1	1	1	1	1	1	0	0	1	0
1	1	1	1	0	0	0	0	0	0	0	0	0	0	1	0
1	1	1	1	1	1	0	0	0	1	0	0	0	0	1	0
1	1	1	1	1	1	1	1	1	0	1	0	0	0	1	0
1	0	0	1	1	1	0	0	0	0	0	0	0	0	1	0
1	0	0	0	0	0	0	0	0	0	0	0	0	0	1	0
1	1	1	1	1	1	0	0	0	0	0	0	0	0	1	0
1	1	1	0	1	1	0	0	0	0	0	0	0	0	1	0
1	0	0	1	0	0	0	0	0	0	0	0	0	0	1	0
1	1	1	1	1	1	0	0	0	0	0	0	0	0	1	0
1	1	1	1	1	1	0	0	0	0	0	0	0	0	1	0
1	1	0	0	0	0	0	0	0	0	0	0	0	0	1	0
1	1	1	0	0	0	0	0	0	0	0	0	0	0	1	0
1	1	1	1	0	1	1	1	1	1	0	1	0	0	1	0
1	1	1	1	1	1	1	1	1	1	1	1	0	1	1	0
1	1	1	1	1	1	1	1	1	1	1	0	0	0	1	0
1	1	1	1	1	1	1	1	0	0	0	0	0	0	1	0
1	1	1	1	1	1	1	1	0	0	0	0	0	0	1	0
1	1	1	1	0	0	0	0	0	0	0	0	0	0	1	0
1	1	1	1	1	1	1	1	1	1	1	1	0	0	1	0
1	1	1	1	1	1	0	1	1	1	0	0	0	0	1	0
1	0	0	0	0	0	0	0	0	0	0	0	0	0	1	0
1	0	1	1	1	1	0	0	0	0	0	0	0	0	1	0
1	1	1	1	1	1	1	1	1	1	1	1	0	0	1	0
1	0	0	0	0	0	0	0	0	0	0	0	0	0	1	0
1	1	1	1	1	1	1	0	1	1	0	0	0	0	1	0
1	1	1	1	0	1	0	1	0	0	0	0	0	0	1	0
1	1	1	1	1	1	1	0	0	0	0	0	0	0	1	0
1	1	1	0	1	0	1	0	0	0	0	0	0	0	1	0
1	0	1	1	1	1	1	1	1	1	1	0	0	0	1	0
1	0	1	1	1	1	1	1	1	1	0	0	0	0	1	0
1	0	0	0	0	0	0	0	0	0	0	0	0	0	1	0
1	1	1	1	1	1	1	1	1	1	1	1	0	0	1	0
1	1	1	1	1	1	1	1	1	1	1	1	0	0	1	0
1	1	1	1	1	1	1	0	0	0	0	0	0	0	1	0
1	0	1	1	1	1	1	1	1	1	0	0	0	0	1	0
1	0	1	1	1	1	1	1	1	1	1	0	0	0	1	0
1	1	1	1	1	1	1	1	0	0	0	0	0	0	1	0
1	0	1	1	1	1	1	1	1	1	1	0	0	0	1	0
1	0	0	0	0	0	0	0	0	0	0	0	0	0	1	0
1	0	0	0	0	0	0	0	0	0	0	0	0	0	1	0
1	1	1	1	1	1	1	0	0	0	0	0	0	0	1	0
1	1	1	1	1	1	1	1	0	0	0	0	0	0	1	0
1	0	1	1	1	1	0	0	0	0	0	0	0	0	1	0
1	1	1	1	1	1	1	1	0	0	0	0	0	0	1	0
1	1	1	1	1	0	1	1	1	1	1	1	0	0	1	0
1	1	1	1	0	1	1	1	0	0	0	0	0	0	1	0
1	1	1	0	0	0	0	0	0	0	0	0	0	0	1	0
1	1	1	1	0	1	1	1	0	0	0	0	0	0	1	0
1	1	1	0	0	0	0	0	0	0	0	0	0	0	1	0
1	1	1	1	1	1	1	0	0	0	0	0	0	0	1	0
1	1	1	1	1	1	1	0	0	0	0	0	0	0	1	0
1	1	1	1	1	1	1	0	0	0	0	0	0	0	1	0
1	0	1	0	0	0	0	0	0	0	0	0	0	0	1	0
1	1	0	0	0	0	0	0	0	0	0	0	0	0	1	0
1	1	0	1	0	0	0	0	0	0	0	0	0	0	1	0
1	0	1	1	0	0	0	0	0	0	0	0	0	0	1	0
1	1	1	1	1	1	1	0	0	0	0	0	0	0	1	0
1	1	0	1	0	1	0	1	0	0	0	0	0	0	1	0
1	1	1	1	1	1	1	1	1	0	0	0	0	0	1	0
1	1	1	1	1	1	1	1	0	0	0	0	0	0	1	0
1	1	1	1	1	1	0	0	0	0	0	0	0	0	1	0
1	1	1	1	1	1	1	1	1	0	0	0	0	0	1	0
1	1	1	1	1	1	1	1	1	0	0	0	0	0	1	0
1	1	0	1	1	0	1	1	0	0	0	0	0	0	1	0
1	1	1	0	0	0	0	0	0	0	0	0	0	0	1	0
1	1	1	1	1	1	1	1	1	1	1	1	0	0	1	0
1	1	1	0	0	0	0	0	0	0	0	0	0	0	1	0
1	1	1	0	0	0	0	0	0	0	0	0	0	0	1	0
1	1	0	0	0	0	0	0	0	0	0	0	0	0	1	0
1	0	1	1	1	0	1	1	0	1	1	1	1	1	1	0
1	1	1	1	1	1	1	0	0	0	0	0	0	0	1	0
1	1	1	0	0	1	1	0	0	0	0	0	0	0	1	0
1	1	1	1	1	1	1	0	1	1	0	0	0	0	1	0
1	0	1	0	1	1	1	0	0	0	0	0	0	0	1	0
1	1	1	1	1	1	1	0	0	0	0	0	0	0	1	0
1	1	1	1	1	1	1	1	1	1	1	0	0	1	1	0
1	0	1	0	0	0	0	0	0	0	0	0	0	0	1	0
1	1	1	1	1	1	0	0	0	0	0	0	0	0	1	0
1	1	1	1	1	0	1	1	1	1	0	1	0	0	1	0
1	0	0	0	0	0	0	0	0	0	0	0	0	0	1	0
1	1	1	1	1	1	1	1	0	0	0	0	0	0	1	0
1	1	1	1	1	1	0	0	0	0	0	0	0	0	1	0
1	1	1	1	1	1	1	1	0	0	0	0	0	0	1	0
1	1	1	1	1	1	1	1	0	0	0	0	0	0	1	0
1	1	1	1	1	1	1	1	1	1	1	1	0	0	1	0
1	1	1	1	1	1	1	1	1	0	0	0	0	0	1	0
1	1	1	0	1	1	1	1	0	0	0	0	0	0	1	0
1	0	1	1	1	1	0	0	0	0	0	0	0	0	1	0
1	1	1	0	0	0	0	0	0	0	0	0	0	0	1	0
1	1	0	1	1	1	1	1	0	0	0	0	0	0	1	0
1	1	1	1	1	1	0	0	0	0	0	0	0	0	0	1
1	1	1	1	1	1	0	1	1	0	0	0	0	0	0	1
1	1	1	1	1	1	0	0	0	0	0	0	0	0	0	1
1	1	1	1	1	1	0	1	1	0	0	0	0	0	0	1
1	1	1	1	1	1	1	1	1	0	0	0	0	0	0	1
1	1	1	1	1	1	1	1	0	1	1	0	0	0	0	1
1	1	1	1	1	1	1	0	0	0	0	0	0	0	0	1
1	1	1	1	1	1	1	1	1	1	0	0	0	0	0	1
1	1	1	1	1	1	1	1	1	1	1	0	0	0	0	1
1	1	1	1	1	1	1	0	1	1	0	0	0	0	0	1
1	1	1	1	1	1	0	1	0	0	0	0	0	0	0	1
1	1	1	1	1	1	0	0	0	0	0	0	0	0	0	1
1	1	1	1	1	0	0	0	0	0	0	0	0	0	0	1
1	1	0	0	0	0	0	0	0	1	0	0	0	0	0	1
1	1	0	0	0	0	0	0	1	0	0	0	0	0	0	1
1	1	1	1	1	1	0	1	1	0	0	0	0	0	0	1
1	1	1	1	1	1	1	1	0	1	0	0	0	0	0	1
1	1	0	1	1	1	1	1	1	0	1	0	0	1	0	1
1	0	0	0	1	1	0	1	1	0	0	0	0	0	0	1
1	1	0	1	1	1	1	1	0	1	1	0	0	0	0	1
1	1	1	1	1	1	1	1	0	0	0	0	0	0	0	1
1	0	1	1	0	0	0	0	0	0	0	0	0	0	0	1
1	1	1	1	1	1	1	1	0	1	1	0	0	0	0	1
1	1	1	1	1	1	1	1	0	0	0	0	0	0	0	1
1	1	1	1	1	0	0	0	0	0	0	0	0	0	0	1
1	1	1	1	1	1	1	0	0	0	0	0	0	0	0	1
1	1	1	1	1	1	0	1	1	1	1	0	0	0	0	1
1	1	1	1	1	1	1	1	1	0	0	0	0	0	0	1
1	0	1	1	1	1	1	0	0	0	0	0	0	0	0	1
1	1	1	1	1	1	1	1	1	1	1	1	0	0	0	1
1	1	0	1	1	1	1	1	0	1	1	0	0	0	0	1
1	1	1	1	1	1	1	1	1	0	0	0	0	0	0	1
1	1	1	1	1	0	0	0	0	0	0	0	0	0	0	1
1	1	1	1	1	1	0	0	0	0	0	0	0	0	0	1
1	1	1	1	1	1	0	1	1	1	1	1	0	0	0	1
1	1	1	1	1	1	1	1	1	1	1	1	0	0	0	1
1	1	1	1	0	1	1	1	1	1	1	1	0	0	0	1
1	1	1	1	1	1	1	1	1	1	1	1	0	0	0	1
1	0	0	0	0	0	0	0	0	0	0	0	0	0	0	1
1	1	1	1	1	1	1	1	0	0	0	0	0	0	0	1
1	0	1	1	1	1	1	0	0	0	0	0	0	0	0	1
1	1	1	1	0	0	0	0	0	0	0	0	0	0	0	1
1	1	1	1	1	1	1	0	1	1	0	1	0	0	0	1
1	1	1	1	1	1	1	0	0	0	0	0	0	0	0	1
1	1	1	1	1	1	1	0	1	1	1	0	0	0	0	1
1	1	1	1	1	1	1	1	1	1	0	0	0	0	0	1
1	1	1	1	0	0	0	0	1	0	0	0	0	0	0	1
1	1	1	1	1	1	1	1	0	1	1	1	0	0	0	1
1	1	1	1	1	1	1	1	0	0	0	0	0	0	0	1
1	1	1	1	1	1	0	1	1	1	1	0	0	0	0	1
