# Supplementary material for: Evaluating the effects of red imported fire ants (Solenopsis invicta) on juvenile Houston Toads (Bufo [=Anaxyrus] houstonensis) in Colorado County, TX
Source: PeerJ. 2020 Feb 10;8:e8480. doi: 10.7717/peerj.8480 (PMC7017801; doi:10.7717/peerj.8480)
Supplement: File S10 [file peerj-08-8480-s010.r]

setwd("C:/Users/shash/Desktop/PeerJ/PeerJ_Materials/RawData_RScript/")
library(RMark)
toadcmr=read.csv("Supp File 9.csv") #input capture data file
head(toadcmr)
toadcaps=toadcmr[,c("W0","W1","W2","W3","W4","W5","W6","W8","W10","W12","W14","W16","W20","W24")] 
toad.ch=apply(toadcaps,MARGIN=1,FUN=function(i) paste(i,collapse="")) #concatenate capture data into capture histories
head(toad.ch) #view capture histories
toad.full = data.frame(ch=rep(toad.ch, 2),freq=c(toadcmr$Treated,toadcmr$Untreated),Treatment=rep(c("Treated", "Untreated"),each=length(toad.ch))) #include treatment as covariate
head(toad.full)
toad.full$ch=as.character(toad.full$ch) # convert capture history into character
str(toad.full) #examine structure of capture history data frame
toad.full.orig=toad.full[which(toad.full$freq != 0), ] #remove 0 frequency data. removes duplicate capture histories
head(toad.full.orig) #check to see if 0 frequency capture histories are removed
toad.process=process.data(toad.full.orig,model="CJS",begin.time = 0,groups="Treatment",time.interval=c(1,1,1,1,1,1,2,2,2,2,2,4,4),nocc=14) #formats data, define time intervals and group covariate
toad.ddl=make.design.data(toad.process) #make a basic design matrix
#parameter specification for survival
phidot <- list(formula = ~ 1)
phit <- list(formula = ~ time)
phiTrt <- list(formula = ~ Treatment)
phiTrt.time <- list(formula = ~ Treatment * time)
#parameter specification for p
pdot <- list(formula = ~ 1)
pt <- list(formula = ~ time)
pTrt <- list(formula = ~ Treatment)
pTrt.time <- list(formula = ~ Treatment * time)
model.matrix(~Treatment,toad.ddl$Phi) #look at design matrix for phi 
model.matrix(~Treatment,toad.ddl$Phi)#look at design matrix for p
#build candidate models
phiTrt.time.pTrt.time <- mark(toad.process,toad.ddl, model = "CJS", model.parameters=list(Phi = phiTrt.time, p = pTrt.time))
phiTrt.time.pt=mark(toad.process,toad.ddl, model = "CJS", model.parameters=list(Phi = phiTrt.time, p = pt))
phit.pTrt.time=mark(toad.process,toad.ddl, model = "CJS", model.parameters=list(Phi = phit, p = pTrt.time))
phiTrt.pt=mark(toad.process,toad.ddl, model = "CJS", model.parameters=list(Phi = phiTrt, p = pt))
phit.pTrt=mark(toad.process,toad.ddl, model = "CJS", model.parameters=list(Phi = phit, p = pTrt))
phiTrt.pTrt=mark(toad.process,toad.ddl, model = "CJS", model.parameters=list(Phi = phiTrt, p = pTrt))
phit.pt <- mark(toad.process,toad.ddl, model = "CJS", model.parameters=list(Phi = phit, p = pt))
phidot.pdot=mark(toad.process,toad.ddl, model = "CJS", model.parameters=list(Phi = phidot, p = pdot))
phidot.pt=mark(toad.process,toad.ddl, model = "CJS", model.parameters=list(Phi = phidot, p = pt))
phit.pdot=mark(toad.process,toad.ddl, model = "CJS", model.parameters=list(Phi = phit, p = pdot))
phiTrt.time.pdot=mark(toad.process,toad.ddl, model = "CJS", model.parameters=list(Phi = phiTrt.time, p = pdot))
phidot.pTrt.time=mark(toad.process,toad.ddl, model = "CJS", model.parameters=list(Phi = phidot, p = pTrt.time))
phiTrt.pdot=mark(toad.process,toad.ddl, model = "CJS", model.parameters=list(Phi = phiTrt, p = pdot))
phidot.pTrt=mark(toad.process,toad.ddl, model = "CJS", model.parameters=list(Phi = phidot, p = pTrt))

#check goodness of fit
release.gof(toad.process)
#calculate c.hat by dividing global ch-square by df from release
c.hat=45.4488/32
c.hat
#assemble candidate models
cand.models=collect.models(lx =c("phiTrt.time.pTrt.time","phiTrt.time.pt","phit.pTrt.time","phiTrt.pt","phit.pTrt","phiTrt.pTrt","phit.pt","phidot.pdot","phidot.pt","phit.pdot","phiTrt.time.pdot","phidot.pTrt.time","phiTrt.pdot","phidot.pTrt"))
cand.models <- adjust.chat(chat = c.hat,cand.models)
cand.models #check model selection
summary(cand.models$phidot.pt, se = TRUE)

summary(phidot.pt)
phi.est=get.real(cand.models$phidot.pt,parameter = "Phi", se = TRUE)
p.est=get.real(cand.models$phidot.pt,parameter = "p", se = TRUE)

recap=read.csv("Supp File 12.csv")
str(recap)
setwd("C:/Users/shash/Desktop/PeerJ/PeerJ_Materials/Figures/")
png("Fig5.png",width=3000,height=3000,res=300)
ggplot(recap,aes(Week,Recapture.Probability))+geom_errorbar(aes(ymin=LCL,ymax=UCL),width=0.1)+geom_point(size=3)+theme_bw()+theme(axis.title = element_text(size=20),axis.text = element_text(size=20))+ylab("Estimate of recapture probability")+xlab("Week")
dev.off()
