# Supplementary material for: Evaluating the effects of red imported fire ants (Solenopsis invicta) on juvenile Houston Toads (Bufo [=Anaxyrus] houstonensis) in Colorado County, TX
Source: PeerJ. 2020 Feb 10;8:e8480. doi: 10.7717/peerj.8480 (PMC7017801; doi:10.7717/peerj.8480)
Supplement: File S11 — These raw data were used to visually examine invertebrate counts among sites that were chemically treated and left untreated for RIFA. [file peerj-08-8480-s011.csv]

Treatment	Number	Category
Untreated	0	RIFA
Untreated	25	RIFA
Untreated	31	RIFA
Untreated	4	RIFA
Untreated	2	RIFA
Untreated	0	RIFA
Untreated	20	RIFA
Untreated	0	RIFA
Untreated	2	RIFA
Untreated	44	RIFA
Untreated	23	RIFA
Untreated	1	RIFA
Treated	0	RIFA
Treated	10	RIFA
Treated	0	RIFA
Treated	1	RIFA
Treated	2	RIFA
Treated	12	RIFA
Treated	0	RIFA
Treated	0	RIFA
Treated	1	RIFA
Treated	1	RIFA
Treated	0	RIFA
Untreated	0	RIFA
Untreated	3	RIFA
Untreated	16	RIFA
Untreated	21	RIFA
Untreated	4	RIFA
Untreated	8	RIFA
Untreated	8	RIFA
Untreated	0	RIFA
Untreated	0	RIFA
Untreated	10	RIFA
Untreated	17	RIFA
Untreated	10	RIFA
Treated	7	RIFA
Treated	1	RIFA
Treated	1	RIFA
Treated	2	RIFA
Treated	1	RIFA
Treated	2	RIFA
Treated	0	RIFA
Treated	1	RIFA
Treated	0	RIFA
Treated	0	RIFA
Treated	4	RIFA
Treated	0	RIFA
Untreated	0	RIFA
Untreated	0	RIFA
Untreated	6	RIFA
Untreated	8	RIFA
Untreated	7	RIFA
Untreated	0	RIFA
Untreated	0	RIFA
Untreated	3	RIFA
Untreated	6	RIFA
Untreated	0	RIFA
Untreated	0	RIFA
Untreated	3	RIFA
Untreated	0	RIFA
Treated	3	RIFA
Treated	0	RIFA
Treated	0	RIFA
Treated	0	RIFA
Treated	0	RIFA
Treated	0	RIFA
Treated	0	RIFA
Treated	0	RIFA
Treated	0	RIFA
Treated	0	RIFA
Treated	0	RIFA
Treated	0	RIFA
Treated	0	RIFA
Untreated	0	RIFA
Untreated	0	RIFA
Untreated	1	RIFA
Untreated	1	RIFA
Untreated	77	RIFA
Untreated	3	RIFA
Untreated	43	RIFA
Untreated	1	RIFA
Untreated	0	RIFA
Untreated	15	RIFA
Untreated	0	RIFA
Untreated	2	RIFA
Treated	0	RIFA
Treated	0	RIFA
Treated	1	RIFA
Treated	10	RIFA
Treated	1	RIFA
Treated	1	RIFA
Treated	0	RIFA
Treated	0	RIFA
Treated	0	RIFA
Treated	3	RIFA
Treated	0	RIFA
Treated	0	RIFA
Untreated	7	RIFA
Untreated	28	RIFA
Untreated	0	RIFA
Untreated	0	RIFA
Untreated	0	RIFA
Untreated	2	RIFA
Untreated	2	RIFA
Untreated	1	RIFA
Untreated	0	RIFA
Untreated	0	RIFA
Untreated	1	RIFA
Treated	0	RIFA
Treated	0	RIFA
Treated	0	RIFA
Treated	0	RIFA
Treated	0	RIFA
Treated	0	RIFA
Treated	0	RIFA
Treated	0	RIFA
Treated	0	RIFA
Treated	0	RIFA
Untreated	0	RIFA
Untreated	0	RIFA
Untreated	1	RIFA
Untreated	0	RIFA
Untreated	0	RIFA
Untreated	0	RIFA
Untreated	0	RIFA
Untreated	1	RIFA
Untreated	0	RIFA
Untreated	5	RIFA
Untreated	0	RIFA
Untreated	3	RIFA
Untreated	0	RIFA
Untreated	3	RIFA
Treated	0	RIFA
Treated	0	RIFA
Treated	0	RIFA
Treated	1	RIFA
Treated	0	RIFA
Treated	0	RIFA
Treated	0	RIFA
Treated	0	RIFA
Treated	0	RIFA
Treated	0	RIFA
Treated	0	RIFA
Treated	0	RIFA
Untreated	0	RIFA
Untreated	0	RIFA
Untreated	3	RIFA
Untreated	5	RIFA
Untreated	1	RIFA
Untreated	0	RIFA
Untreated	4	RIFA
Untreated	0	RIFA
Untreated	0	RIFA
Untreated	0	RIFA
Untreated	0	RIFA
Untreated	47	RIFA
Untreated	11	RIFA
Treated	0	RIFA
Treated	0	RIFA
Treated	0	RIFA
Treated	0	RIFA
Treated	0	RIFA
Treated	0	RIFA
Treated	0	RIFA
Treated	0	RIFA
Treated	0	RIFA
Treated	0	RIFA
Treated	0	RIFA
Treated	0	RIFA
Treated	0	RIFA
Untreated	3	RIFA
Untreated	0	RIFA
Untreated	5	RIFA
Untreated	3	RIFA
Untreated	4	RIFA
Untreated	4	RIFA
Untreated	2	RIFA
Untreated	2	RIFA
Untreated	1	RIFA
Untreated	0	RIFA
Untreated	4	RIFA
Untreated	5	RIFA
Treated	0	RIFA
Treated	0	RIFA
Treated	0	RIFA
Treated	0	RIFA
Treated	0	RIFA
Treated	0	RIFA
Treated	0	RIFA
Treated	0	RIFA
Treated	0	RIFA
Treated	0	RIFA
Treated	0	RIFA
Treated	0	RIFA
Untreated	7	Native Ant
Untreated	158	Native Ant
Untreated	51	Native Ant
Untreated	41	Native Ant
Untreated	29	Native Ant
Untreated	0	Native Ant
Untreated	94	Native Ant
Untreated	64	Native Ant
Untreated	14	Native Ant
Untreated	71	Native Ant
Untreated	45	Native Ant
Untreated	1	Native Ant
Treated	3	Native Ant
Treated	19	Native Ant
Treated	26	Native Ant
Treated	13	Native Ant
Treated	2	Native Ant
Treated	26	Native Ant
Treated	0	Native Ant
Treated	3	Native Ant
Treated	4	Native Ant
Treated	4	Native Ant
Treated	1	Native Ant
Untreated	10	Native Ant
Untreated	45	Native Ant
Untreated	44	Native Ant
Untreated	42	Native Ant
Untreated	71	Native Ant
Untreated	8	Native Ant
Treated	11	Native Ant
Treated	4	Native Ant
Treated	4	Native Ant
Treated	2	Native Ant
Treated	1	Native Ant
Treated	2	Native Ant
Untreated	28	Native Ant
Untreated	20	Native Ant
Untreated	3	Native Ant
Untreated	26	Native Ant
Untreated	32	Native Ant
Untreated	12	Native Ant
Treated	9	Native Ant
Treated	1	Native Ant
Treated	2	Native Ant
Treated	59	Native Ant
Treated	6	Native Ant
Treated	6	Native Ant
Untreated	0	Native Ant
Untreated	0	Native Ant
Untreated	131	Native Ant
Untreated	30	Native Ant
Untreated	66	Native Ant
Untreated	9	Native Ant
Untreated	6	Native Ant
Untreated	22	Native Ant
Untreated	81	Native Ant
Untreated	16	Native Ant
Untreated	13	Native Ant
Untreated	9	Native Ant
Untreated	0	Native Ant
Treated	3	Native Ant
Treated	2	Native Ant
Treated	0	Native Ant
Treated	15	Native Ant
Treated	0	Native Ant
Treated	0	Native Ant
Treated	2	Native Ant
Treated	9	Native Ant
Treated	2	Native Ant
Treated	4	Native Ant
Treated	8	Native Ant
Treated	0	Native Ant
Treated	0	Native Ant
Untreated	15	Native Ant
Untreated	4	Native Ant
Untreated	16	Native Ant
Untreated	24	Native Ant
Untreated	123	Native Ant
Untreated	13	Native Ant
Untreated	61	Native Ant
Untreated	1	Native Ant
Untreated	0	Native Ant
Untreated	15	Native Ant
Untreated	0	Native Ant
Untreated	3	Native Ant
Treated	0	Native Ant
Treated	0	Native Ant
Treated	6	Native Ant
Treated	13	Native Ant
Treated	1	Native Ant
Treated	3	Native Ant
Treated	0	Native Ant
Treated	0	Native Ant
Treated	2	Native Ant
Treated	3	Native Ant
Treated	0	Native Ant
Treated	2	Native Ant
Untreated	8	Native Ant
Untreated	134	Native Ant
Untreated	3	Native Ant
Untreated	8	Native Ant
Untreated	3	Native Ant
Untreated	2	Native Ant
Untreated	39	Native Ant
Untreated	2	Native Ant
Untreated	16	Native Ant
Treated	0	Native Ant
Treated	4	Native Ant
Treated	1	Native Ant
Treated	38	Native Ant
Treated	14	Native Ant
Treated	2	Native Ant
Treated	2	Native Ant
Treated	0	Native Ant
Treated	0	Native Ant
Treated	0	Native Ant
Untreated	57	Native Ant
Untreated	2	Native Ant
Treated	0	Native Ant
Untreated	20	Native Ant
Untreated	13	Native Ant
Untreated	16	Native Ant
Untreated	61	Native Ant
Treated	0	Native Ant
Untreated	3	Native Ant
Untreated	4	Native Ant
Untreated	4	Native Ant
Untreated	16	Native Ant
Untreated	0	Native Ant
Untreated	1	Native Ant
Untreated	9	Native Ant
Untreated	9	Native Ant
Untreated	0	Native Ant
Untreated	9	Native Ant
Treated	7	Native Ant
Treated	1	Native Ant
Treated	1	Native Ant
Treated	1	Native Ant
Treated	0	Native Ant
Treated	3	Native Ant
Treated	2	Native Ant
Treated	1	Native Ant
Treated	10	Native Ant
Treated	0	Native Ant
Untreated	16	Native Ant
Untreated	0	Native Ant
Untreated	5	Native Ant
Untreated	538	Native Ant
Untreated	33	Native Ant
Untreated	33	Native Ant
Untreated	14	Native Ant
Untreated	8	Native Ant
Untreated	60	Native Ant
Untreated	7	Native Ant
Untreated	14	Native Ant
Untreated	7	Native Ant
Untreated	47	Native Ant
Treated	1	Native Ant
Treated	10	Native Ant
Treated	1	Native Ant
Treated	22	Native Ant
Treated	17	Native Ant
Treated	5	Native Ant
Treated	1	Native Ant
Treated	4	Native Ant
Treated	32	Native Ant
Treated	9	Native Ant
Treated	0	Native Ant
Treated	14	Native Ant
Treated	1	Native Ant
Untreated	3	Native Ant
Untreated	31	Native Ant
Untreated	12	Native Ant
Untreated	10	Native Ant
Untreated	0	Native Ant
Treated	15	Native Ant
Treated	6	Native Ant
Treated	7	Native Ant
Treated	2	Native Ant
Untreated	9	Native Ant
Untreated	34	Native Ant
Untreated	25	Native Ant
Untreated	22	Native Ant
Untreated	95	Native Ant
Untreated	8	Native Ant
Untreated	5	Native Ant
Treated	2	Native Ant
Treated	0	Native Ant
Treated	9	Native Ant
Treated	22	Native Ant
Treated	4	Native Ant
Treated	10	Native Ant
Treated	22	Native Ant
Treated	11	Native Ant
Untreated	13	Non Ant Invertebrates
Untreated	20	Non Ant Invertebrates
Untreated	37	Non Ant Invertebrates
Untreated	12	Non Ant Invertebrates
Untreated	15	Non Ant Invertebrates
Untreated	19	Non Ant Invertebrates
Untreated	32	Non Ant Invertebrates
Untreated	13	Non Ant Invertebrates
Untreated	10	Non Ant Invertebrates
Untreated	26	Non Ant Invertebrates
Untreated	64	Non Ant Invertebrates
Untreated	65	Non Ant Invertebrates
Treated	25	Non Ant Invertebrates
Treated	37	Non Ant Invertebrates
Treated	35	Non Ant Invertebrates
Treated	12	Non Ant Invertebrates
Treated	29	Non Ant Invertebrates
Treated	15	Non Ant Invertebrates
Treated	16	Non Ant Invertebrates
Treated	40	Non Ant Invertebrates
Treated	8	Non Ant Invertebrates
Treated	22	Non Ant Invertebrates
Treated	26	Non Ant Invertebrates
Untreated	17	Non Ant Invertebrates
Untreated	5	Non Ant Invertebrates
Untreated	12	Non Ant Invertebrates
Untreated	25	Non Ant Invertebrates
Untreated	18	Non Ant Invertebrates
Untreated	18	Non Ant Invertebrates
Treated	96	Non Ant Invertebrates
Treated	12	Non Ant Invertebrates
Treated	2	Non Ant Invertebrates
Treated	5	Non Ant Invertebrates
Treated	3	Non Ant Invertebrates
Treated	9	Non Ant Invertebrates
Untreated	12	Non Ant Invertebrates
Untreated	1	Non Ant Invertebrates
Untreated	1	Non Ant Invertebrates
Untreated	14	Non Ant Invertebrates
Untreated	5	Non Ant Invertebrates
Untreated	18	Non Ant Invertebrates
Treated	5	Non Ant Invertebrates
Treated	9	Non Ant Invertebrates
Treated	15	Non Ant Invertebrates
Treated	18	Non Ant Invertebrates
Treated	10	Non Ant Invertebrates
Treated	2	Non Ant Invertebrates
Untreated	1	Non Ant Invertebrates
Untreated	6	Non Ant Invertebrates
Untreated	15	Non Ant Invertebrates
Untreated	4	Non Ant Invertebrates
Untreated	2	Non Ant Invertebrates
Untreated	0	Non Ant Invertebrates
Untreated	36	Non Ant Invertebrates
Untreated	2	Non Ant Invertebrates
Untreated	3	Non Ant Invertebrates
Untreated	1	Non Ant Invertebrates
Untreated	3	Non Ant Invertebrates
Untreated	0	Non Ant Invertebrates
Untreated	6	Non Ant Invertebrates
Treated	4	Non Ant Invertebrates
Treated	3	Non Ant Invertebrates
Treated	6	Non Ant Invertebrates
Treated	4	Non Ant Invertebrates
Treated	2	Non Ant Invertebrates
Treated	5	Non Ant Invertebrates
Treated	7	Non Ant Invertebrates
Treated	39	Non Ant Invertebrates
Treated	8	Non Ant Invertebrates
Treated	10	Non Ant Invertebrates
Treated	5	Non Ant Invertebrates
Treated	11	Non Ant Invertebrates
Treated	5	Non Ant Invertebrates
Untreated	10	Non Ant Invertebrates
Untreated	15	Non Ant Invertebrates
Untreated	11	Non Ant Invertebrates
Untreated	14	Non Ant Invertebrates
Untreated	12	Non Ant Invertebrates
Untreated	12	Non Ant Invertebrates
Untreated	6	Non Ant Invertebrates
Untreated	5	Non Ant Invertebrates
Untreated	5	Non Ant Invertebrates
Untreated	1	Non Ant Invertebrates
Untreated	3	Non Ant Invertebrates
Untreated	3	Non Ant Invertebrates
Treated	2	Non Ant Invertebrates
Treated	12	Non Ant Invertebrates
Treated	5	Non Ant Invertebrates
Treated	4	Non Ant Invertebrates
Treated	2	Non Ant Invertebrates
Treated	4	Non Ant Invertebrates
Treated	3	Non Ant Invertebrates
Treated	6	Non Ant Invertebrates
Treated	3	Non Ant Invertebrates
Treated	8	Non Ant Invertebrates
Treated	1	Non Ant Invertebrates
Treated	7	Non Ant Invertebrates
Untreated	2	Non Ant Invertebrates
Untreated	27	Non Ant Invertebrates
Untreated	5	Non Ant Invertebrates
Untreated	2	Non Ant Invertebrates
Untreated	8	Non Ant Invertebrates
Untreated	1	Non Ant Invertebrates
Untreated	15	Non Ant Invertebrates
Untreated	2	Non Ant Invertebrates
Untreated	11	Non Ant Invertebrates
Treated	25	Non Ant Invertebrates
Treated	0	Non Ant Invertebrates
Treated	25	Non Ant Invertebrates
Treated	16	Non Ant Invertebrates
Treated	20	Non Ant Invertebrates
Treated	2	Non Ant Invertebrates
Treated	11	Non Ant Invertebrates
Treated	2	Non Ant Invertebrates
Treated	8	Non Ant Invertebrates
Treated	7	Non Ant Invertebrates
Untreated	12	Non Ant Invertebrates
Untreated	2	Non Ant Invertebrates
Treated	7	Non Ant Invertebrates
Untreated	3	Non Ant Invertebrates
Untreated	2	Non Ant Invertebrates
Untreated	11	Non Ant Invertebrates
Untreated	15	Non Ant Invertebrates
Treated	8	Non Ant Invertebrates
Untreated	6	Non Ant Invertebrates
Untreated	3	Non Ant Invertebrates
Untreated	8	Non Ant Invertebrates
Untreated	8	Non Ant Invertebrates
Untreated	1	Non Ant Invertebrates
Untreated	3	Non Ant Invertebrates
Untreated	5	Non Ant Invertebrates
Untreated	3	Non Ant Invertebrates
Untreated	7	Non Ant Invertebrates
Untreated	3	Non Ant Invertebrates
Treated	3	Non Ant Invertebrates
Treated	5	Non Ant Invertebrates
Treated	2	Non Ant Invertebrates
Treated	1	Non Ant Invertebrates
Treated	2	Non Ant Invertebrates
Treated	17	Non Ant Invertebrates
Treated	0	Non Ant Invertebrates
Treated	4	Non Ant Invertebrates
Treated	0	Non Ant Invertebrates
Treated	1	Non Ant Invertebrates
Untreated	10	Non Ant Invertebrates
Untreated	5	Non Ant Invertebrates
Untreated	7	Non Ant Invertebrates
Untreated	2	Non Ant Invertebrates
Untreated	4	Non Ant Invertebrates
Untreated	22	Non Ant Invertebrates
Untreated	2	Non Ant Invertebrates
Untreated	5	Non Ant Invertebrates
Untreated	37	Non Ant Invertebrates
Untreated	2	Non Ant Invertebrates
Untreated	10	Non Ant Invertebrates
Untreated	3	Non Ant Invertebrates
Untreated	30	Non Ant Invertebrates
Treated	6	Non Ant Invertebrates
Treated	6	Non Ant Invertebrates
Treated	4	Non Ant Invertebrates
Treated	2	Non Ant Invertebrates
Treated	3	Non Ant Invertebrates
Treated	0	Non Ant Invertebrates
Treated	9	Non Ant Invertebrates
Treated	2	Non Ant Invertebrates
Treated	7	Non Ant Invertebrates
Treated	12	Non Ant Invertebrates
Treated	15	Non Ant Invertebrates
Treated	43	Non Ant Invertebrates
Treated	12	Non Ant Invertebrates
Untreated	4	Non Ant Invertebrates
Untreated	4	Non Ant Invertebrates
Untreated	5	Non Ant Invertebrates
Untreated	5	Non Ant Invertebrates
Untreated	10	Non Ant Invertebrates
Treated	13	Non Ant Invertebrates
Treated	6	Non Ant Invertebrates
Treated	11	Non Ant Invertebrates
Treated	7	Non Ant Invertebrates
Untreated	9	Non Ant Invertebrates
Untreated	7	Non Ant Invertebrates
Untreated	31	Non Ant Invertebrates
Untreated	14	Non Ant Invertebrates
Untreated	38	Non Ant Invertebrates
Untreated	32	Non Ant Invertebrates
Untreated	29	Non Ant Invertebrates
Treated	61	Non Ant Invertebrates
Treated	40	Non Ant Invertebrates
Treated	4	Non Ant Invertebrates
Treated	8	Non Ant Invertebrates
Treated	8	Non Ant Invertebrates
Treated	5	Non Ant Invertebrates
Treated	9	Non Ant Invertebrates
Treated	17	Non Ant Invertebrates
