# Supplementary material for: Evaluating the effects of red imported fire ants (Solenopsis invicta) on juvenile Houston Toads (Bufo [=Anaxyrus] houstonensis) in Colorado County, TX
Source: PeerJ. 2020 Feb 10;8:e8480. doi: 10.7717/peerj.8480 (PMC7017801; doi:10.7717/peerj.8480)
Supplement: File S12 — These estimates were used to visually examine variation in recapture probability among sampling occasions. [file peerj-08-8480-s012.csv]

Week	Recapture Probability	LCL	UCL
20	0.1638669	0.05581851	0.3938269
24	0.1858454	0.05334094	0.480451
16	0.6903791	0.46652811	0.8504166
6	0.8036354	0.70437943	0.875458
10	0.8129245	0.68075243	0.8985321
1	0.8132458	0.73370152	0.8731382
14	0.8555238	0.65004345	0.9496918
8	0.8559187	0.75029006	0.9215384
2	0.8788413	0.80646415	0.9266144
5	0.8914651	0.8133092	0.9393422
12	0.895308	0.72516076	0.9651787
4	0.9050395	0.83221687	0.9482216
3	0.9217999	0.85420936	0.9595388
